# Supplementary material for: (E)-4-Hydr­oxy-N′-(2-hydr­oxy-4-methoxy­benzyl­idene)benzohydrazide monohydrate
Source: Acta Crystallogr Sect E Struct Rep Online. 2008 Dec 20;65(Pt 1):o189. doi: 10.1107/S1600536808042888 (PMC2968097; doi:10.1107/S1600536808042888)
Supplement: Supplementary file 1 [file e-65-0o189-sup1.cif]

##############################################################################
###                                                                        ###
###        Electronic paper (Acta Crystallographica Section E)             ###
###                                                                        ###
##############################################################################
#                                                                            #
# This CIF contains the data in a paper accepted for publication in Acta     #
# Crystallographica Section E. It conforms to the requirements of Notes      #
# for Authors for Section E, and has been peer reviewed under the auspices   #
# of the IUCr Commission on Journals.                                        #
#                                                                            #
# Full details of the Crystallographic Information File format               #
# are given in the paper "The Crystallographic Information File (CIF):       #
# a New Standard Archive File for Crystallography" by S. R. Hall, F. H.      #
# Allen and I. D. Brown [Acta Cryst. (1991), A47, 655-685].                  #
#                                                                            #
# The current version of the core CIF dictionary is obtainable from          #
# ftp://ftp.iucr.org/pub/cif_core.dic. The current version number is 2.4.    #
#                                                                            #
# Software is freely available for graphical display of the structure(s) in  #
# this CIF.  For information consult the CIF home page http://www.iucr.org/  #
# cif/home.html                                                              #
#                                                                            #
# This file may be used for bona fide research purposes within the           #
# scientific community so long as proper attribution is given to the journal # 
# article from which it was obtained.                                        #
#                                                                            #
##############################################################################
                                             
data_global
_audit_creation_method     SHELXL-97
_journal_date_recd_electronic     2008-12-15
_journal_date_accepted     2008-12-16
_journal_name_full     'Acta Crystallographica, Section E'
_journal_year     2009
_journal_volume     65
_journal_issue      1
_journal_page_first     o189
_journal_page_last     o189
_journal_paper_category     QO
_journal_coeditor_code     BT2836
_publ_contact_author
;
     Dr. Seik Weng Ng
     Department of Chemistry
     University of Malaya
     50603 Kuala Lumpur
     Malaysia
;
_publ_contact_author_email     seikweng@um.edu.my
_publ_contact_author_fax     '03 7967 4193'
_publ_contact_author_phone     '03 7967 6778'
_publ_section_title
;
(<i>E</i>)-4-Hydroxy-<i>N</i>'-(2-hydroxy-4-methoxybenzylidene)benzohydrazide
monohydrate
;
loop_
    _publ_author_name
    _publ_author_address
    'Mohd Lair, Nooraziah'
;
Department of Chemistry
University of Malaya
50603 Kuala Lumpur
Malaysia
;
    'Mohd Ali, Hapipah'
;
Department of Chemistry
University of Malaya
50603 Kuala Lumpur
Malaysia
;
    'Ng, Seik Weng'
;
Department of Chemistry
University of Malaya
50603 Kuala Lumpur
Malaysia
;
_publ_section_synopsis     .
data_I
_audit_creation_method     SHELXL-97
_chemical_name_systematic
;
(<i>E</i>)-4-Hydroxy-<i>N</i>'-(2-hydroxy-4-methoxybenzylidene)benzohydrazide
monohydrate
;
_chemical_name_common     ?
_chemical_formula_moiety     'C15 H14 N2 O4, H2 O'
_chemical_formula_sum     'C15 H16 N2 O5'
_chemical_formula_iupac     'C15 H14 N2 O4, H2 O'
_chemical_formula_weight     304.30
_chemical_melting_point     ?
_symmetry_cell_setting     Monoclinic
_symmetry_space_group_name_H-M     'P 21/n'
_symmetry_space_group_name_Hall     '-P 2yn'
loop_
    _symmetry_equiv_pos_as_xyz
    'x, y, z'
    '-x+1/2, y+1/2, -z+1/2'
    '-x, -y, -z'
    'x-1/2, -y-1/2, z-1/2'
_cell_length_a     7.1763(2)
_cell_length_b     16.6507(5)
_cell_length_c     12.1828(4)
_cell_angle_alpha     90.00
_cell_angle_beta     98.022(2)
_cell_angle_gamma     90.00
_cell_volume     1441.48(8)
_cell_formula_units_Z     4
_cell_measurement_reflns_used     1918
_cell_measurement_theta_min     2.4
_cell_measurement_theta_max     27.3
_cell_measurement_temperature     100(2)
_exptl_crystal_description     Prism
_exptl_crystal_colour     Yellow
_exptl_crystal_size_max     0.16
_exptl_crystal_size_mid     0.04
_exptl_crystal_size_min     0.04
_exptl_crystal_density_diffrn     1.402
_exptl_crystal_density_meas     ?
_exptl_crystal_density_method     'not measured'
_exptl_crystal_F_000     640
_exptl_absorpt_coefficient_mu     0.107
_exptl_absorpt_correction_type     None
_exptl_absorpt_process_details     ?
_exptl_absorpt_correction_T_min     ?
_exptl_absorpt_correction_T_max     ?
_diffrn_ambient_temperature     100(2)
_diffrn_radiation_type     MoK\a
_diffrn_radiation_wavelength     0.71073
_diffrn_radiation_source     'fine-focus sealed tube'
_diffrn_radiation_monochromator     graphite
_diffrn_measurement_device_type     'Bruker SMART APEX'
_diffrn_measurement_method     \w
_diffrn_detector_area_resol_mean     ?
_diffrn_reflns_number     13327
_diffrn_reflns_av_R_equivalents     0.0528
_diffrn_reflns_av_sigmaI/netI     0.0518
_diffrn_reflns_theta_min     2.08
_diffrn_reflns_theta_max     27.49
_diffrn_reflns_theta_full     27.49
_diffrn_measured_fraction_theta_max     1.000
_diffrn_measured_fraction_theta_full     1.000
_diffrn_reflns_limit_h_min     -9
_diffrn_reflns_limit_h_max     9
_diffrn_reflns_limit_k_min     -21
_diffrn_reflns_limit_k_max     21
_diffrn_reflns_limit_l_min     -15
_diffrn_reflns_limit_l_max     15
_diffrn_standards_number     0
_diffrn_standards_interval_count     0
_diffrn_standards_interval_time     0
_diffrn_standards_decay_%     0
_reflns_number_total     3315
_reflns_number_gt     1903
_reflns_threshold_expression     I>2\s(I)
_refine_ls_structure_factor_coef     Fsqd
_refine_ls_matrix_type     full
_refine_ls_R_factor_all     0.1149
_refine_ls_R_factor_gt     0.0596
_refine_ls_wR_factor_gt     0.1446
_refine_ls_wR_factor_ref     0.1798
_refine_ls_goodness_of_fit_ref     1.054
_refine_ls_restrained_S_all     1.054
_refine_ls_number_reflns     3315
_refine_ls_number_parameters     200
_refine_ls_number_restraints     0
_refine_ls_hydrogen_treatment     constr
_refine_ls_weighting_scheme     calc
_refine_ls_weighting_details
         'calc w=1/[\s^2^(Fo^2^)+(0.0687P)^2^+1.4764P] where P=(Fo^2^+2Fc^2^)/3'
_atom_sites_solution_hydrogens     geom
_atom_sites_solution_primary     direct
_atom_sites_solution_secondary     difmap
_refine_ls_shift/su_max     0.001
_refine_ls_shift/su_mean     0.001
_refine_diff_density_max     0.663
_refine_diff_density_min     -0.428
_refine_ls_extinction_method     none
_refine_ls_extinction_coef     ?
loop_
    _atom_type_symbol
    _atom_type_description
    _atom_type_scat_dispersion_real
    _atom_type_scat_dispersion_imag
    _atom_type_scat_source
    'C' 'C' 0.0033 0.0016
                         'International Tables Vol C Tables 4.2.6.8 and 6.1.1.4'
    'H' 'H' 0.0000 0.0000
                         'International Tables Vol C Tables 4.2.6.8 and 6.1.1.4'
    'N' 'N' 0.0061 0.0033
                         'International Tables Vol C Tables 4.2.6.8 and 6.1.1.4'
    'O' 'O' 0.0106 0.0060
                         'International Tables Vol C Tables 4.2.6.8 and 6.1.1.4'
_computing_data_collection     'APEX2 (Bruker, 2007)'
_computing_cell_refinement     'SAINT (Bruker, 2007)'
_computing_data_reduction     'SAINT (Bruker, 2007)'
_computing_structure_solution     'SHELXS97 (Sheldrick, 2008)'
_computing_structure_refinement     'SHELXL97 (Sheldrick, 2008)'
_computing_molecular_graphics     'X-SEED (Barbour, 2001)'
_computing_publication_material     'publCIF (Westrip, 2009)'
loop_
    _atom_site_type_symbol
    _atom_site_label
    _atom_site_fract_x
    _atom_site_fract_y
    _atom_site_fract_z
    _atom_site_U_iso_or_equiv
    _atom_site_adp_type
    _atom_site_calc_flag
    _atom_site_refinement_flags
    _atom_site_occupancy
    _atom_site_disorder_assembly
    _atom_site_disorder_group
    O O1 0.7450(3) 0.31702(12) 1.09538(15) 0.0271(5) Uani d . 1 . .
    H H1 0.7745 0.2698 1.1150 0.041 Uiso d R 1 . .
    O O2 0.3884(3) 0.32742(11) 0.58919(15) 0.0246(5) Uani d . 1 . .
    O O3 0.1758(3) 0.41831(13) 0.32215(18) 0.0444(6) Uani d . 1 . .
    H H3 0.2262 0.4067 0.3866 0.067 Uiso d R 1 . .
    O O4 -0.1014(3) 0.59721(14) 0.05179(16) 0.0359(6) Uani d . 1 . .
    O O5 0.4249(4) 0.61425(14) 0.73043(18) 0.0495(7) Uani d . 1 . .
    H H51 0.4027 0.6363 0.7892 0.074 Uiso d R 1 . .
    H H52 0.5420 0.6108 0.7317 0.074 Uiso d R 1 . .
    N N1 0.3620(3) 0.45875(14) 0.62786(18) 0.0208(5) Uani d . 1 . .
    H H11 0.3800 0.4987 0.6754 0.025 Uiso calc R 1 . .
    N N2 0.2800(3) 0.47111(14) 0.51985(17) 0.0218(5) Uani d . 1 . .
    C C1 0.4997(3) 0.36829(15) 0.7739(2) 0.0174(5) Uani d . 1 . .
    C C2 0.5351(4) 0.42869(16) 0.8536(2) 0.0204(6) Uani d . 1 . .
    H H2 0.5012 0.4826 0.8345 0.024 Uiso calc R 1 . .
    C C3 0.6192(4) 0.41082(16) 0.9602(2) 0.0216(6) Uani d . 1 . .
    H H3A 0.6449 0.4524 1.0135 0.026 Uiso calc R 1 . .
    C C4 0.6653(3) 0.33229(16) 0.9886(2) 0.0197(6) Uani d . 1 . .
    C C5 0.6322(4) 0.27144(16) 0.9108(2) 0.0214(6) Uani d . 1 . .
    H H5A 0.6655 0.2176 0.9305 0.026 Uiso calc R 1 . .
    C C6 0.5504(4) 0.28976(16) 0.8043(2) 0.0208(6) Uani d . 1 . .
    H H6 0.5284 0.2481 0.7508 0.025 Uiso calc R 1 . .
    C C7 0.4134(3) 0.38292(16) 0.6579(2) 0.0191(6) Uani d . 1 . .
    C C8 0.2221(4) 0.54217(18) 0.4913(2) 0.0231(6) Uani d . 1 . .
    H H8 0.2362 0.5848 0.5436 0.028 Uiso calc R 1 . .
    C C9 0.1350(4) 0.55631(18) 0.3780(2) 0.0235(6) Uani d . 1 . .
    C C10 0.1117(4) 0.49462(18) 0.2982(2) 0.0289(7) Uani d . 1 . .
    C C11 0.0295(4) 0.5107(2) 0.1905(2) 0.0329(7) Uani d . 1 . .
    H H11A 0.0125 0.4689 0.1371 0.040 Uiso calc R 1 . .
    C C12 -0.0278(4) 0.5882(2) 0.1614(2) 0.0281(7) Uani d . 1 . .
    C C13 -0.0097(4) 0.64983(19) 0.2380(2) 0.0290(7) Uani d . 1 . .
    H H13 -0.0519 0.7025 0.2177 0.035 Uiso calc R 1 . .
    C C14 0.0714(4) 0.63284(18) 0.3450(2) 0.0270(6) Uani d . 1 . .
    H H14 0.0843 0.6749 0.3982 0.032 Uiso calc R 1 . .
    C C15 -0.1581(4) 0.6759(2) 0.0151(3) 0.0385(8) Uani d . 1 . .
    H H15A -0.2026 0.6749 -0.0647 0.058 Uiso calc R 1 . .
    H H15B -0.0508 0.7127 0.0299 0.058 Uiso calc R 1 . .
    H H15C -0.2598 0.6944 0.0549 0.058 Uiso calc R 1 . .
loop_
    _atom_site_aniso_label
    _atom_site_aniso_U_11
    _atom_site_aniso_U_22
    _atom_site_aniso_U_33
    _atom_site_aniso_U_12
    _atom_site_aniso_U_13
    _atom_site_aniso_U_23
    O1 0.0379(11) 0.0266(11) 0.0146(9) 0.0096(9) -0.0039(8) 0.0015(8)
    O2 0.0309(10) 0.0230(10) 0.0188(10) -0.0048(8) -0.0008(8) -0.0005(8)
    O3 0.0701(17) 0.0318(13) 0.0264(12) -0.0012(12) -0.0107(11) 0.0029(10)
    O4 0.0320(12) 0.0538(15) 0.0203(10) 0.0041(10) -0.0018(9) 0.0118(10)
    O5 0.0772(18) 0.0431(14) 0.0259(12) 0.0265(13) -0.0009(12) -0.0119(11)
    N1 0.0228(12) 0.0233(12) 0.0152(11) 0.0005(9) -0.0016(9) 0.0003(9)
    N2 0.0209(11) 0.0306(13) 0.0132(11) -0.0014(10) 0.0004(9) 0.0039(9)
    C1 0.0136(12) 0.0223(13) 0.0164(13) -0.0033(10) 0.0020(10) -0.0001(11)
    C2 0.0201(13) 0.0213(14) 0.0197(13) 0.0023(10) 0.0027(10) 0.0031(11)
    C3 0.0260(14) 0.0207(14) 0.0172(13) 0.0012(11) 0.0001(10) -0.0035(11)
    C4 0.0192(13) 0.0249(14) 0.0144(12) 0.0032(11) 0.0007(10) 0.0034(11)
    C5 0.0221(13) 0.0201(14) 0.0214(13) 0.0022(11) 0.0006(11) 0.0011(11)
    C6 0.0217(13) 0.0228(14) 0.0170(13) -0.0005(11) -0.0004(11) -0.0033(11)
    C7 0.0173(13) 0.0225(14) 0.0176(13) -0.0027(10) 0.0029(10) 0.0000(11)
    C8 0.0197(13) 0.0303(15) 0.0195(14) 0.0004(11) 0.0035(11) 0.0013(12)
    C9 0.0184(13) 0.0327(16) 0.0198(14) -0.0033(11) 0.0043(11) 0.0066(12)
    C10 0.0333(16) 0.0286(16) 0.0242(14) -0.0018(13) 0.0013(12) 0.0074(13)
    C11 0.0371(17) 0.0391(18) 0.0211(15) -0.0053(14) -0.0013(12) 0.0008(13)
    C12 0.0192(14) 0.0471(19) 0.0177(14) -0.0008(13) 0.0011(11) 0.0108(13)
    C13 0.0237(14) 0.0358(17) 0.0269(16) 0.0055(12) 0.0018(12) 0.0123(13)
    C14 0.0235(14) 0.0327(16) 0.0249(15) 0.0039(12) 0.0043(12) 0.0033(12)
    C15 0.0314(17) 0.057(2) 0.0263(16) 0.0062(16) 0.0018(13) 0.0173(16)
loop_
    _geom_bond_atom_site_label_1
    _geom_bond_atom_site_label_2
    _geom_bond_site_symmetry_2
    _geom_bond_distance
    _geom_bond_publ_flag
    O1 C4 . 1.370(3) ?
    O1 H1 . 0.8400 ?
    O2 C7 . 1.243(3) ?
    O3 C10 . 1.369(4) ?
    O3 H3 . 0.8400 ?
    O4 C12 . 1.374(3) ?
    O4 C15 . 1.426(4) ?
    O5 H51 . 0.8400 ?
    O5 H52 . 0.8400 ?
    N1 C7 . 1.351(3) ?
    N1 N2 . 1.380(3) ?
    N1 H11 . 0.8800 ?
    N2 C8 . 1.286(4) ?
    C1 C6 . 1.393(4) ?
    C1 C2 . 1.396(4) ?
    C1 C7 . 1.482(3) ?
    C2 C3 . 1.386(4) ?
    C2 H2 . 0.9500 ?
    C3 C4 . 1.381(4) ?
    C3 H3A . 0.9500 ?
    C4 C5 . 1.385(4) ?
    C5 C6 . 1.382(4) ?
    C5 H5A . 0.9500 ?
    C6 H6 . 0.9500 ?
    C8 C9 . 1.452(4) ?
    C8 H8 . 0.9500 ?
    C9 C14 . 1.394(4) ?
    C9 C10 . 1.408(4) ?
    C10 C11 . 1.387(4) ?
    C11 C12 . 1.385(4) ?
    C11 H11A . 0.9500 ?
    C12 C13 . 1.381(4) ?
    C13 C14 . 1.381(4) ?
    C13 H13 . 0.9500 ?
    C14 H14 . 0.9500 ?
    C15 H15A . 0.9800 ?
    C15 H15B . 0.9800 ?
    C15 H15C . 0.9800 ?
loop_
    _geom_angle_atom_site_label_1
    _geom_angle_atom_site_label_2
    _geom_angle_atom_site_label_3
    _geom_angle_site_symmetry_1
    _geom_angle_site_symmetry_3
    _geom_angle
    _geom_angle_publ_flag
    C4 O1 H1 . . 119.9 ?
    C10 O3 H3 . . 120.0 ?
    C12 O4 C15 . . 117.3(3) ?
    H51 O5 H52 . . 108.8 ?
    C7 N1 N2 . . 117.5(2) ?
    C7 N1 H11 . . 121.3 ?
    N2 N1 H11 . . 121.3 ?
    C8 N2 N1 . . 118.3(2) ?
    C6 C1 C2 . . 118.4(2) ?
    C6 C1 C7 . . 117.8(2) ?
    C2 C1 C7 . . 123.8(2) ?
    C3 C2 C1 . . 120.7(2) ?
    C3 C2 H2 . . 119.7 ?
    C1 C2 H2 . . 119.7 ?
    C4 C3 C2 . . 119.8(2) ?
    C4 C3 H3A . . 120.1 ?
    C2 C3 H3A . . 120.1 ?
    O1 C4 C3 . . 117.9(2) ?
    O1 C4 C5 . . 121.5(2) ?
    C3 C4 C5 . . 120.5(2) ?
    C6 C5 C4 . . 119.4(2) ?
    C6 C5 H5A . . 120.3 ?
    C4 C5 H5A . . 120.3 ?
    C5 C6 C1 . . 121.2(2) ?
    C5 C6 H6 . . 119.4 ?
    C1 C6 H6 . . 119.4 ?
    O2 C7 N1 . . 120.3(2) ?
    O2 C7 C1 . . 121.4(2) ?
    N1 C7 C1 . . 118.3(2) ?
    N2 C8 C9 . . 119.1(3) ?
    N2 C8 H8 . . 120.5 ?
    C9 C8 H8 . . 120.5 ?
    C14 C9 C10 . . 117.7(3) ?
    C14 C9 C8 . . 120.2(3) ?
    C10 C9 C8 . . 122.1(3) ?
    O3 C10 C11 . . 117.8(3) ?
    O3 C10 C9 . . 121.7(3) ?
    C11 C10 C9 . . 120.4(3) ?
    C12 C11 C10 . . 119.6(3) ?
    C12 C11 H11A . . 120.2 ?
    C10 C11 H11A . . 120.2 ?
    O4 C12 C13 . . 124.3(3) ?
    O4 C12 C11 . . 114.2(3) ?
    C13 C12 C11 . . 121.5(3) ?
    C12 C13 C14 . . 118.3(3) ?
    C12 C13 H13 . . 120.9 ?
    C14 C13 H13 . . 120.9 ?
    C13 C14 C9 . . 122.5(3) ?
    C13 C14 H14 . . 118.7 ?
    C9 C14 H14 . . 118.7 ?
    O4 C15 H15A . . 109.5 ?
    O4 C15 H15B . . 109.5 ?
    H15A C15 H15B . . 109.5 ?
    O4 C15 H15C . . 109.5 ?
    H15A C15 H15C . . 109.5 ?
    H15B C15 H15C . . 109.5 ?
loop_
    _geom_torsion_atom_site_label_1
    _geom_torsion_atom_site_label_2
    _geom_torsion_atom_site_label_3
    _geom_torsion_atom_site_label_4
    _geom_torsion_site_symmetry_1
    _geom_torsion_site_symmetry_2
    _geom_torsion_site_symmetry_3
    _geom_torsion_site_symmetry_4
    _geom_torsion
    _geom_torsion_publ_flag
    C7 N1 N2 C8 . . . . 176.8(2) ?
    C6 C1 C2 C3 . . . . 0.2(4) ?
    C7 C1 C2 C3 . . . . -178.9(2) ?
    C1 C2 C3 C4 . . . . -1.2(4) ?
    C2 C3 C4 O1 . . . . -178.8(2) ?
    C2 C3 C4 C5 . . . . 1.5(4) ?
    O1 C4 C5 C6 . . . . 179.6(2) ?
    C3 C4 C5 C6 . . . . -0.7(4) ?
    C4 C5 C6 C1 . . . . -0.3(4) ?
    C2 C1 C6 C5 . . . . 0.6(4) ?
    C7 C1 C6 C5 . . . . 179.7(2) ?
    N2 N1 C7 O2 . . . . 0.7(4) ?
    N2 N1 C7 C1 . . . . -179.3(2) ?
    C6 C1 C7 O2 . . . . -0.7(4) ?
    C2 C1 C7 O2 . . . . 178.4(2) ?
    C6 C1 C7 N1 . . . . 179.3(2) ?
    C2 C1 C7 N1 . . . . -1.6(4) ?
    N1 N2 C8 C9 . . . . -179.8(2) ?
    N2 C8 C9 C14 . . . . -179.9(3) ?
    N2 C8 C9 C10 . . . . 0.0(4) ?
    C14 C9 C10 O3 . . . . 177.7(3) ?
    C8 C9 C10 O3 . . . . -2.2(4) ?
    C14 C9 C10 C11 . . . . 0.6(4) ?
    C8 C9 C10 C11 . . . . -179.3(3) ?
    O3 C10 C11 C12 . . . . -176.4(3) ?
    C9 C10 C11 C12 . . . . 0.8(4) ?
    C15 O4 C12 C13 . . . . 1.6(4) ?
    C15 O4 C12 C11 . . . . -178.2(3) ?
    C10 C11 C12 O4 . . . . 178.0(3) ?
    C10 C11 C12 C13 . . . . -1.8(4) ?
    O4 C12 C13 C14 . . . . -178.4(3) ?
    C11 C12 C13 C14 . . . . 1.4(4) ?
    C12 C13 C14 C9 . . . . 0.0(4) ?
    C10 C9 C14 C13 . . . . -1.0(4) ?
    C8 C9 C14 C13 . . . . 178.9(3) ?
loop_
    _geom_hbond_atom_site_label_D
    _geom_hbond_atom_site_label_H
    _geom_hbond_atom_site_label_A
    _geom_hbond_site_symmetry_A
    _geom_hbond_distance_DH
    _geom_hbond_distance_HA
    _geom_hbond_distance_DA
    _geom_hbond_angle_DHA
    _geom_hbond_publ_flag
    O1 H1 O2 4_666 0.84 1.86 2.621(3) 150 yes
    O3 H3 N2 . 0.84 1.94 2.575(3) 132 yes
    O5 H51 O1 3_667 0.84 2.03 2.833(3) 160 yes
    O5 H52 O3 3_666 0.84 2.27 3.070(4) 160 yes
    N1 H11 O5 . 0.88 2.05 2.883(3) 158 yes
