# Supplementary material for: (E)-4-Hydr­oxy-N′-(2-hydr­oxy-4-methoxy­benzyl­idene)benzohydrazide monohydrate
Source: Acta Crystallogr Sect E Struct Rep Online. 2008 Dec 20;65(Pt 1):o189. doi: 10.1107/S1600536808042888 (PMC2968097; doi:10.1107/S1600536808042888)
Supplement: Supplementary file 2 [file e-65-0o189-Isup2.hkl]

# 
# h,k,l, Fc-squared, Fo-squared, sigma(Fo-squared) and status flag 
# 
data_I
_shelx_title '  P21/n' 
_shelx_refln_list_code          4 
_shelx_F_calc_maximum      313.53 
_exptl_crystal_F_000       640.00 
_reflns_d_resolution_high  0.7698 
 
loop_ 
 _symmetry_equiv_pos_as_xyz 
 'x, y, z' 
 '-x+1/2, y+1/2, -z+1/2' 
 '-x, -y, -z' 
 'x-1/2, -y-1/2, z-1/2' 
 
_cell_length_a     7.1763 
_cell_length_b    16.6507 
_cell_length_c    12.1828 
_cell_angle_alpha  90.000 
_cell_angle_beta   98.022 
_cell_angle_gamma  90.000 
 
_shelx_F_squared_multiplier     1.000 
 
loop_ 
 _refln_index_h 
 _refln_index_k 
 _refln_index_l 
 _refln_F_squared_calc 
 _refln_F_squared_meas 
 _refln_F_squared_sigma 
 _refln_observed_status 
   2   0   0     2392.42     2706.36     34.10 o 
   4   0   0      491.24      493.08     10.87 o 
   6   0   0        7.05        1.00      8.21 o 
   8   0   0      408.07      245.22     31.33 o 
   1   1   0       29.96       33.12      2.11 o 
   2   1   0     3302.62     3166.80     26.51 o 
   3   1   0        6.66       14.48      3.25 o 
   4   1   0       11.07       11.07      3.34 o 
   5   1   0       51.98       49.44      6.15 o 
   6   1   0       59.36      106.53      7.52 o 
   7   1   0        0.00        4.40      7.39 o 
   8   1   0      300.16      299.70     13.21 o 
   9   1   0        0.12      -12.05      9.18 o 
   0   2   0     5360.13     5040.58     68.18 o 
   1   2   0        1.14       -0.70      2.03 o 
   2   2   0        3.88       -0.55      3.12 o 
   3   2   0      150.51      190.07      5.42 o 
   4   2   0        5.22       -0.52      3.54 o 
   5   2   0      295.43      270.20      7.76 o 
   6   2   0        0.02        0.82      5.19 o 
   7   2   0        6.31       -3.12      7.38 o 
   8   2   0       32.88       12.23      9.56 o 
   9   2   0       17.68       18.99     13.57 o 
   1   3   0     2779.96     3249.02     29.17 o 
   2   3   0       33.13       56.07      5.13 o 
   3   3   0        1.66       -2.92      2.95 o 
   4   3   0      238.29      244.17      6.48 o 
   5   3   0      165.03      191.24      7.05 o 
   6   3   0        8.08       38.78      6.44 o 
   7   3   0        4.30       -7.36      7.07 o 
   8   3   0       25.51       20.05     11.82 o 
   9   3   0       15.65      -14.70     14.50 o 
   0   4   0     4815.28     4991.45     58.87 o 
   1   4   0     1060.52     1007.83      9.61 o 
   2   4   0     2769.51     2655.57     27.17 o 
   3   4   0      426.07      392.68      8.26 o 
   4   4   0       28.58       19.37      3.76 o 
   5   4   0       73.55       85.23      6.54 o 
   6   4   0        4.73        6.48      5.98 o 
   7   4   0        9.49        6.25      7.66 o 
   8   4   0        4.02       25.84     10.22 o 
   9   4   0        2.60        5.63     15.38 o 
   1   5   0       21.51       10.44      2.55 o 
   2   5   0       22.83       42.22      4.05 o 
   3   5   0      853.07      778.75     12.57 o 
   4   5   0     1308.35     1460.26     17.67 o 
   5   5   0       10.38       -1.02      5.14 o 
   6   5   0       15.79       -3.85      6.02 o 
   7   5   0       13.38       10.30      7.76 o 
   8   5   0       10.30       13.91      9.83 o 
   0   6   0      101.79      141.54      8.23 o 
   1   6   0       44.01       38.86      3.28 o 
   2   6   0      293.30      295.35      6.82 o 
   3   6   0        9.25        2.25      3.85 o 
   4   6   0      266.88      258.08      9.03 o 
   5   6   0      137.78      126.39      7.47 o 
   6   6   0        6.51       -7.17      5.99 o 
   7   6   0        1.07      -12.58      8.39 o 
   8   6   0        2.93       12.48     10.15 o 
   1   7   0      238.17      207.97      5.30 o 
   2   7   0     3184.64     3154.95     29.42 o 
   3   7   0      424.32      385.08      9.80 o 
   4   7   0       14.63       23.92      5.91 o 
   5   7   0       87.76       96.51      7.24 o 
   6   7   0       57.69       37.22      7.02 o 
   7   7   0        2.64      -13.38      8.92 o 
   8   7   0       47.90       25.55     12.98 o 
   0   8   0      395.18      406.03     11.02 o 
   1   8   0       48.57       76.58      4.16 o 
   2   8   0     2926.11     2980.84     28.59 o 
   3   8   0      199.95      210.74      8.36 o 
   4   8   0       18.65       14.95      5.30 o 
   5   8   0       59.25       77.64      7.06 o 
   6   8   0       53.64       56.99      9.08 o 
   7   8   0       38.50       11.15      9.77 o 
   8   8   0       10.70       13.03     18.81 o 
   1   9   0        7.60       -4.60      3.47 o 
   2   9   0     2391.53     2559.65     26.08 o 
   3   9   0       20.42       19.57      5.01 o 
   4   9   0        1.34       -2.62      5.19 o 
   5   9   0       17.14       13.50      6.05 o 
   6   9   0      162.20      222.66     20.38 o 
   7   9   0        1.28        3.96      9.87 o 
   8   9   0        0.35      -10.91     12.45 o 
   0  10   0      379.81      360.36     11.66 o 
   1  10   0        0.02       -5.48      4.56 o 
   2  10   0      148.68      173.62      8.65 o 
   3  10   0      509.75      483.13     10.46 o 
   4  10   0       44.18       35.84      6.18 o 
   5  10   0       10.79       -0.31      6.63 o 
   6  10   0      269.36      237.49     15.16 o 
   7  10   0       22.63       37.58     11.04 o 
   8  10   0       22.10       33.74     14.47 o 
   1  11   0      427.93      439.20      9.17 o 
   2  11   0        3.44        1.72      4.58 o 
   3  11   0        0.56       -8.38      5.59 o 
   4  11   0      126.78      141.53      8.20 o 
   5  11   0       26.82        9.05      8.69 o 
   6  11   0      133.03      141.91     13.08 o 
   7  11   0       79.18       66.41     21.26 o 
   0  12   0      157.78      169.21      9.14 o 
   1  12   0      254.06      222.33      7.64 o 
   2  12   0       34.45       29.74      6.38 o 
   3  12   0      405.18      404.72     11.89 o 
   4  12   0      155.91      149.27     13.03 o 
   5  12   0       39.01       59.40     10.28 o 
   6  12   0       78.61      106.55     14.93 o 
   7  12   0        8.91       10.75     12.50 o 
   1  13   0      417.64      401.76      9.83 o 
   2  13   0      312.21      323.56     12.59 o 
   3  13   0        3.89       -0.39      6.98 o 
   4  13   0       59.33       52.10      9.86 o 
   5  13   0        0.79        5.17      9.79 o 
   6  13   0      149.02      105.01     14.50 o 
   7  13   0        5.29       30.79     14.11 o 
   0  14   0      156.76      147.64     12.33 o 
   1  14   0      133.18      142.22      7.66 o 
   2  14   0      818.80      803.74     16.14 o 
   3  14   0        3.74       -1.74      8.10 o 
   4  14   0      109.40      108.47     11.40 o 
   5  14   0      116.48      119.90     12.75 o 
   6  14   0      111.31      128.07     21.66 o 
   7  14   0        0.42       -2.08     14.10 o 
   1  15   0       61.71       59.07     11.45 o 
   2  15   0      678.58      639.78     14.89 o 
   3  15   0      642.15      616.73     21.53 o 
   4  15   0       19.10        9.06      9.76 o 
   5  15   0      251.26      194.31     16.27 o 
   6  15   0       24.57       31.04     11.97 o 
   0  16   0        4.32        8.25      7.60 o 
   1  16   0       49.08       47.24      8.75 o 
   2  16   0       62.85       58.11      9.84 o 
   3  16   0      288.95      326.96     28.50 o 
   4  16   0       16.17       23.63     10.47 o 
   5  16   0       22.68       13.46     11.09 o 
   6  16   0       29.06       29.21     14.51 o 
   1  17   0       85.71       90.48      8.53 o 
   2  17   0        0.51       -3.53      9.58 o 
   3  17   0       17.68       10.76      9.45 o 
   4  17   0       38.80       54.13     14.07 o 
   5  17   0        0.73        0.76     11.57 o 
   0  18   0       18.44       26.83     13.23 o 
   1  18   0        5.44       -1.35      7.75 o 
   2  18   0        0.65        2.19      9.06 o 
   3  18   0        0.00      -13.73      9.15 o 
   4  18   0      317.47      234.08     29.99 o 
   5  18   0        9.55        4.64     17.75 o 
   1  19   0       24.00       27.14     10.11 o 
   2  19   0        0.00      -13.61      9.07 o 
   3  19   0        3.96        0.85     12.23 o 
   4  19   0       73.39       51.05     20.71 o 
   0  20   0      155.90      144.92     24.19 o 
   1  20   0        0.20       -1.05     10.74 o 
   2  20   0        1.36        5.06     10.40 o 
   3  20   0       10.08       -9.63     18.65 o 
   1  21   0      198.25      230.20     20.55 o 
   2  21   0        0.09      -16.86     13.65 o 
  -9   0   1       48.09        1.92     17.50 o 
  -7   0   1       55.59       58.91     13.42 o 
  -5   0   1      279.07      282.02     10.18 o 
  -3   0   1      313.95      399.84     10.31 o 
  -1   0   1       70.94        0.78      6.60 o 
   1   0   1       11.09       47.53      2.96 o 
   3   0   1       19.50       10.21      4.74 o 
   5   0   1       30.19       48.49      9.38 o 
   7   0   1      242.90      257.87     18.21 o 
   9   0   1        2.36      -13.55     15.53 o 
  -9   1   1       21.86        0.94     12.09 o 
  -8   1   1       60.54       35.88      9.32 o 
  -7   1   1        6.15       -0.73      6.44 o 
  -6   1   1       14.98       -0.64      4.62 o 
  -5   1   1       31.04       39.32      5.88 o 
  -4   1   1        0.47       -5.06      3.53 o 
  -3   1   1      360.22      326.12      6.29 o 
  -2   1   1    17584.37    16836.36    123.62 o 
  -1   1   1     4038.20     3734.92     32.51 o 
   0   1   1      278.35      302.37      3.28 o 
   1   1   1     1452.16     1514.55     14.48 o 
   2   1   1      656.49      704.42      7.91 o 
   3   1   1      254.48      249.41      6.10 o 
   4   1   1       35.63       43.22      5.19 o 
   5   1   1       12.91        7.19      5.37 o 
   6   1   1      467.32      388.60      9.77 o 
   7   1   1       71.43       75.75      7.96 o 
   8   1   1       44.11       50.65      9.37 o 
   9   1   1       12.95        1.90     11.00 o 
  -9   2   1        0.04       -8.94     12.04 o 
  -8   2   1       47.53       80.68     10.90 o 
  -7   2   1       10.07        7.66      6.63 o 
  -6   2   1        1.55        4.41      5.79 o 
  -5   2   1       47.80       37.43      4.77 o 
  -4   2   1      146.20      126.22      5.12 o 
  -3   2   1       14.18        9.30      2.74 o 
  -2   2   1    40325.49    39322.24    287.51 o 
  -1   2   1      900.74      751.53      6.95 o 
   0   2   1     9951.70     8638.16     72.74 o 
   1   2   1      206.74      206.95      5.18 o 
   2   2   1     1044.13     1087.73     11.57 o 
   3   2   1       49.08       32.50      3.73 o 
   4   2   1       67.63       78.95      5.09 o 
   5   2   1        2.46        6.46      4.91 o 
   6   2   1      232.45      284.82      9.80 o 
   7   2   1        3.95       -3.85      6.71 o 
   8   2   1       86.56      150.52     12.48 o 
   9   2   1        8.19        7.79     11.35 o 
  -9   3   1        1.14       19.19     12.68 o 
  -8   3   1       16.90       12.45     10.92 o 
  -7   3   1       49.83       59.30      7.68 o 
  -6   3   1       70.81      112.72      8.22 o 
  -5   3   1       26.60       33.22      5.40 o 
  -4   3   1      233.03      214.94      5.61 o 
  -3   3   1      650.33      575.63      7.12 o 
  -2   3   1     7576.52     7421.70     59.89 o 
  -1   3   1     1521.05     1450.26     15.04 o 
   0   3   1     9187.96     8419.40     79.30 o 
   1   3   1      329.39      290.76      5.13 o 
   2   3   1     3294.17     3341.63     35.23 o 
   3   3   1      101.64       84.81      5.10 o 
   4   3   1        9.40        8.09      4.61 o 
   5   3   1      268.56      238.32      8.51 o 
   6   3   1       43.75       47.80      6.73 o 
   7   3   1        5.56        0.85      7.42 o 
   8   3   1      233.38      247.93     14.17 o 
   9   3   1       19.52       44.73     23.99 o 
  -9   4   1        0.18        7.15     12.16 o 
  -8   4   1        1.62      -13.70      9.13 o 
  -7   4   1        3.96       -9.72      6.57 o 
  -6   4   1       10.65       -8.06      6.52 o 
  -5   4   1      787.55      794.69     14.69 o 
  -4   4   1      179.47      174.08      5.63 o 
  -3   4   1     2159.04     2033.39     20.27 o 
  -2   4   1       65.20       50.76      3.52 o 
  -1   4   1       72.23      108.89      8.69 o 
   0   4   1        2.69       -3.25      2.71 o 
   1   4   1     1383.65     1455.54     13.12 o 
   2   4   1       98.48      100.97      4.81 o 
   3   4   1     1550.72     1417.79     17.29 o 
   4   4   1        0.29       -1.80      4.53 o 
   5   4   1        9.19        2.73      6.28 o 
   6   4   1       33.69       38.30      6.69 o 
   7   4   1        0.83       -5.56      7.25 o 
   8   4   1      147.88      157.56     13.60 o 
  -9   5   1        8.15        1.37     12.50 o 
  -8   5   1        9.78       30.31     10.44 o 
  -7   5   1        7.75        2.10      8.29 o 
  -6   5   1       15.41       -1.21      6.75 o 
  -5   5   1        0.22       -2.32      5.07 o 
  -4   5   1      232.36      233.69      7.48 o 
  -3   5   1       77.03       87.02      4.72 o 
  -2   5   1      894.07      862.00     10.45 o 
  -1   5   1     1464.78     1474.59     16.45 o 
   0   5   1        1.38        0.37      3.15 o 
   1   5   1      924.36      959.33     10.03 o 
   2   5   1      213.58      183.84      4.85 o 
   3   5   1      126.58      118.00      5.95 o 
   4   5   1      166.68      174.56      7.59 o 
   5   5   1       23.24       30.07      7.05 o 
   6   5   1       88.56      127.46      8.22 o 
   7   5   1       61.05       85.73      9.36 o 
   8   5   1       92.58      130.47     19.56 o 
  -8   6   1        0.05        5.62      8.79 o 
  -7   6   1       37.48       39.03     10.39 o 
  -6   6   1       19.40       30.02      7.51 o 
  -5   6   1       48.51       45.80      5.97 o 
  -4   6   1     1558.63     1527.79     18.16 o 
  -3   6   1        8.32        3.33      3.61 o 
  -2   6   1      642.95      599.33      8.80 o 
  -1   6   1       15.12        4.49      3.56 o 
   0   6   1      345.03      375.55      7.28 o 
   1   6   1     2112.51     2064.98     18.23 o 
   2   6   1      650.12      780.92      9.92 o 
   3   6   1     1251.38     1144.26     15.65 o 
   4   6   1       12.54        0.57      5.67 o 
   5   6   1       71.43       87.02     10.45 o 
   6   6   1        1.53       -3.46      6.83 o 
   7   6   1       31.17       15.08      7.41 o 
   8   6   1       13.99       26.40     13.00 o 
  -8   7   1        0.14       -2.47      8.94 o 
  -7   7   1       38.53       62.07     11.12 o 
  -6   7   1      453.03      401.37     14.96 o 
  -5   7   1       11.63        8.85      5.45 o 
  -4   7   1     1855.92     1897.38     21.39 o 
  -3   7   1        0.41        4.76      3.91 o 
  -2   7   1       87.60       66.02      5.00 o 
  -1   7   1     1669.43     1568.67     18.25 o 
   0   7   1     1094.36     1086.44     12.77 o 
   1   7   1      108.26      173.62      5.84 o 
   2   7   1     2239.36     2298.77     21.91 o 
   3   7   1       42.14       35.67      6.05 o 
   4   7   1      848.15      852.48     14.55 o 
   5   7   1      396.53      387.20     10.58 o 
   6   7   1       13.57       27.56      7.83 o 
   7   7   1        0.85        7.22      8.12 o 
   8   7   1       11.86       11.31     12.95 o 
  -8   8   1        7.67        4.80     10.60 o 
  -7   8   1      132.16      171.02     13.50 o 
  -6   8   1      258.64      312.01     15.12 o 
  -5   8   1       47.91       56.61      6.55 o 
  -4   8   1      970.44      960.25     14.20 o 
  -3   8   1       47.63       54.50      5.00 o 
  -2   8   1        2.05       -4.45      3.31 o 
  -1   8   1       40.48       60.42      4.93 o 
   0   8   1      501.96      440.11      8.17 o 
   1   8   1        2.61        5.57      4.61 o 
   2   8   1      261.10      283.29      5.85 o 
   3   8   1       79.69       68.03      6.04 o 
   4   8   1      727.30      788.25     14.41 o 
   5   8   1       91.97      113.36      9.59 o 
   6   8   1        5.53        9.58      7.47 o 
   7   8   1        2.28       -5.33     10.85 o 
   8   8   1       37.94        8.78     12.77 o 
  -8   9   1       41.78       42.13     12.03 o 
  -7   9   1       59.82       94.94     12.49 o 
  -6   9   1       23.04       20.69      9.21 o 
  -5   9   1       74.13       76.06      9.65 o 
  -4   9   1        0.85       -0.66      5.03 o 
  -3   9   1        0.71       -7.16      4.77 o 
  -2   9   1       65.21       68.41      4.85 o 
  -1   9   1      129.95      199.86      7.80 o 
   0   9   1      364.85      423.05      8.35 o 
   1   9   1       47.57       62.42      6.25 o 
   2   9   1       91.00      115.83      5.10 o 
   3   9   1       28.55       34.50      5.92 o 
   4   9   1      749.05      749.96     13.58 o 
   5   9   1       23.94       32.01      6.73 o 
   6   9   1      169.36      197.97     11.22 o 
   7   9   1       33.13       62.09     14.06 o 
   8   9   1      175.51      146.37     17.38 o 
  -8  10   1       81.81       73.20     13.20 o 
  -7  10   1        1.43       -2.52     10.16 o 
  -6  10   1       60.10       56.61     10.40 o 
  -5  10   1       17.83       40.03      9.00 o 
  -4  10   1       14.09       19.53      5.69 o 
  -3  10   1        2.65       12.16      5.53 o 
  -2  10   1      371.75      301.44      7.87 o 
  -1  10   1      116.39      104.90      6.50 o 
   0  10   1      388.38      469.98      8.68 o 
   1  10   1      122.68      123.43      5.72 o 
   2  10   1        4.68        1.75      3.71 o 
   3  10   1       10.23        1.40      5.28 o 
   4  10   1      110.23      118.44      7.94 o 
   5  10   1        8.44       19.73      6.56 o 
   6  10   1       41.50       52.66     12.42 o 
   7  10   1       44.12       51.03     13.32 o 
   8  10   1       88.91       69.56     17.18 o 
  -8  11   1        0.12        6.31     11.75 o 
  -7  11   1        0.32       16.44     11.01 o 
  -6  11   1       15.20        0.89      9.56 o 
  -5  11   1       11.93       -3.81      8.23 o 
  -4  11   1        0.20        0.77      7.68 o 
  -3  11   1       15.70       10.08      6.66 o 
  -2  11   1       98.11      110.84      6.46 o 
  -1  11   1        6.17        7.75      5.08 o 
   0  11   1     1560.33     1538.46     17.27 o 
   1  11   1        7.41        3.82      4.09 o 
   2  11   1      262.65      262.56      9.67 o 
   3  11   1      111.87      141.08      8.90 o 
   4  11   1       52.69       63.90      8.58 o 
   5  11   1       16.89       14.40      6.85 o 
   6  11   1        5.64       40.47     12.11 o 
   7  11   1       30.98       54.56     13.86 o 
  -7  12   1       23.52       15.55     11.43 o 
  -6  12   1        1.30       -0.20      9.77 o 
  -5  12   1       26.48       17.59      9.36 o 
  -4  12   1       49.24       75.48     10.00 o 
  -3  12   1      169.27      187.47     16.25 o 
  -2  12   1        2.47       10.80      5.84 o 
  -1  12   1      151.67      144.23      7.95 o 
   0  12   1      406.99      377.60      8.78 o 
   1  12   1       94.23      115.16      6.44 o 
   2  12   1      123.87      144.75      9.83 o 
   3  12   1        8.11       -0.84      9.56 o 
   4  12   1        0.24        4.62      6.13 o 
   5  12   1       37.48       17.28      9.44 o 
   6  12   1       12.38       13.62     11.86 o 
   7  12   1        7.24       -1.87     12.31 o 
  -7  13   1       74.34      106.86     13.88 o 
  -6  13   1        1.15        1.66     10.28 o 
  -5  13   1      116.30      164.58     13.24 o 
  -4  13   1      182.06      207.82     12.99 o 
  -3  13   1      405.13      419.58     20.44 o 
  -2  13   1       57.23       64.54      8.49 o 
  -1  13   1      165.47      162.43      8.68 o 
   0  13   1      533.93      457.74      9.95 o 
   1  13   1      604.79      570.03     12.89 o 
   2  13   1      174.84      189.64      9.64 o 
   3  13   1      157.47      174.18      9.94 o 
   4  13   1       25.41       16.40      7.51 o 
   5  13   1       57.34       82.17     11.47 o 
   6  13   1        8.47       16.53     12.93 o 
   7  13   1       20.95       10.43     13.95 o 
  -7  14   1       12.47      -13.70     11.48 o 
  -6  14   1       24.46       50.35     11.87 o 
  -5  14   1      191.91      226.19     14.91 o 
  -4  14   1       20.58       35.49      9.62 o 
  -3  14   1      726.32      710.65     18.73 o 
  -2  14   1      162.43      160.40     10.36 o 
  -1  14   1       20.86       19.55      6.08 o 
   0  14   1       12.51        8.83      5.94 o 
   1  14   1     2047.94     2011.52     23.58 o 
   2  14   1       23.69       20.13      7.13 o 
   3  14   1      139.90      160.39     11.44 o 
   4  14   1       57.35       37.48     10.10 o 
   5  14   1       10.67        0.49     11.25 o 
   6  14   1       49.24       30.60     13.64 o 
  -6  15   1       32.39       61.63     17.41 o 
  -5  15   1       38.65       30.03     11.27 o 
  -4  15   1      188.49      224.46     14.30 o 
  -3  15   1       82.94       69.52     10.70 o 
  -2  15   1        2.72        7.58      8.15 o 
  -1  15   1       27.05       41.62      7.46 o 
   0  15   1        8.30        1.54      5.66 o 
   1  15   1       18.14       28.96      7.13 o 
   2  15   1       29.01       23.57      7.47 o 
   3  15   1      109.67      142.74     11.46 o 
   4  15   1      182.27      163.27     19.63 o 
   5  15   1        3.36        1.44     11.94 o 
   6  15   1        0.18        3.07     13.17 o 
  -6  16   1       85.98       53.00     13.28 o 
  -5  16   1       25.41       27.46     11.47 o 
  -4  16   1      786.14      794.46     21.87 o 
  -3  16   1        5.93       10.56     11.15 o 
  -2  16   1        2.86       -5.78      8.12 o 
  -1  16   1        8.67        1.32      6.40 o 
   0  16   1       11.09        9.80      6.19 o 
   1  16   1        0.91       12.66      8.40 o 
   2  16   1     1177.52     1131.44     22.85 o 
   3  16   1       65.41       47.11      9.98 o 
   4  16   1      120.97      113.38     19.15 o 
   5  16   1        0.26      -27.92     24.10 o 
   6  16   1       55.51       59.44     22.80 o 
  -5  17   1      217.58      272.70     17.38 o 
  -4  17   1      575.84      574.49     23.21 o 
  -3  17   1        9.03       -0.72      9.23 o 
  -2  17   1        7.48       11.16      9.07 o 
  -1  17   1        7.17        8.13      8.56 o 
   0  17   1        0.01       -6.56      5.92 o 
   1  17   1        3.44        6.20      8.54 o 
   2  17   1      714.02      654.08     21.79 o 
   3  17   1      142.26      170.90     20.73 o 
   4  17   1       17.31        3.33     16.16 o 
   5  17   1       19.79       21.15     17.26 o 
  -5  18   1       45.44       67.79     13.86 o 
  -4  18   1        7.79       10.82     13.16 o 
  -3  18   1        0.02       19.43     10.24 o 
  -2  18   1       16.40       20.28      9.78 o 
  -1  18   1        0.00       -2.53      7.85 o 
   0  18   1        6.70      -12.21      8.39 o 
   1  18   1       19.21       23.74      9.17 o 
   2  18   1       36.66       22.34     11.71 o 
   3  18   1       38.66       50.43     30.70 o 
   4  18   1        6.10       -0.14     16.60 o 
   5  18   1       14.79      -10.42     17.19 o 
  -4  19   1        1.12       -5.43     13.42 o 
  -3  19   1       25.16       33.86     11.19 o 
  -2  19   1        8.24        6.58      8.68 o 
  -1  19   1      130.53      134.89     11.16 o 
   0  19   1       11.02       16.69     10.80 o 
   1  19   1        0.18       -1.31      9.46 o 
   2  19   1        1.56       12.14     14.76 o 
   3  19   1        2.01       -2.36     18.07 o 
   4  19   1        2.74      -12.55     16.02 o 
  -3  20   1        9.57       13.65     11.00 o 
  -2  20   1       32.66       25.35      9.01 o 
  -1  20   1        4.10        5.16     11.49 o 
   0  20   1        0.30        6.20     10.82 o 
   1  20   1        0.13       -5.57     13.46 o 
   2  20   1        1.45       -6.75     12.70 o 
   3  20   1        2.53        4.78     17.04 o 
  -2  21   1        0.01       -6.26      9.55 o 
  -1  21   1      242.47      341.94     24.52 o 
   0  21   1        4.81       20.43     13.81 o 
   1  21   1        1.89      -23.99     17.62 o 
   2  21   1        0.30       19.20     16.74 o 
  -8   0   2        0.19       17.82     13.87 o 
  -6   0   2       29.08       21.70      7.26 o 
  -4   0   2     3175.20     3467.42     46.52 o 
  -2   0   2    98299.17    97145.30   1092.83 o 
   0   0   2       21.30       50.92      5.58 o 
   2   0   2      994.85     1023.02     15.24 o 
   4   0   2       55.16       53.49      8.95 o 
   6   0   2      585.59      518.57     19.62 o 
   8   0   2       32.47       75.23     12.64 o 
  -9   1   2        0.14        6.20     12.77 o 
  -8   1   2        0.25       -3.57     11.16 o 
  -7   1   2        7.85       11.37      6.80 o 
  -6   1   2        8.41        2.33      4.85 o 
  -5   1   2       45.41       53.78      5.23 o 
  -4   1   2      252.98      208.32      6.32 o 
  -3   1   2      998.75      863.63     10.37 o 
  -2   1   2     2462.98     2448.48     22.68 o 
  -1   1   2      489.21      416.88      7.16 o 
   0   1   2       29.01       46.90      2.47 o 
   1   1   2       33.16       30.15      2.44 o 
   2   1   2      183.08      232.56      4.84 o 
   3   1   2        1.12       -1.77      2.98 o 
   4   1   2      412.82      435.39      8.08 o 
   5   1   2       70.35       78.08      6.11 o 
   6   1   2     1094.84     1134.28     18.15 o 
   7   1   2       43.53       51.76      7.53 o 
   8   1   2        4.84       14.77      9.96 o 
  -9   2   2        1.04        5.77     17.29 o 
  -8   2   2        4.71        1.15     10.91 o 
  -7   2   2       14.79       30.79      7.95 o 
  -6   2   2       50.21       61.18      6.52 o 
  -5   2   2        2.38        2.24      4.32 o 
  -4   2   2     1265.71     1208.32     15.01 o 
  -3   2   2       59.19       64.30      4.11 o 
  -2   2   2     1280.76     1238.78     13.24 o 
  -1   2   2       59.89       84.83      5.43 o 
   0   2   2      479.00      417.73      4.86 o 
   1   2   2      373.90      241.73      5.62 o 
   2   2   2      108.67      112.42      4.95 o 
   3   2   2     2881.12     2601.48     22.15 o 
   4   2   2      123.22      145.34      5.90 o 
   5   2   2      143.36      158.47      7.14 o 
   6   2   2      179.35      166.83      8.37 o 
   7   2   2        8.12       -9.55      6.37 o 
   8   2   2        2.51       -1.46     13.78 o 
  -9   3   2        2.79       -2.21     12.38 o 
  -8   3   2        6.66       24.38     11.53 o 
  -7   3   2       79.95       92.06      8.27 o 
  -6   3   2       84.13      116.83     11.29 o 
  -5   3   2      359.76      359.95      8.76 o 
  -4   3   2     2513.37     2432.45     24.65 o 
  -3   3   2     1200.99     1330.71     14.83 o 
  -2   3   2       50.81       82.86      4.59 o 
  -1   3   2      417.63      570.50     11.38 o 
   0   3   2      377.65      348.12      5.70 o 
   1   3   2     2178.66     2042.98     20.13 o 
   2   3   2      105.96      178.35      6.70 o 
   3   3   2      423.21      406.86      9.70 o 
   4   3   2       44.48       56.88      4.81 o 
   5   3   2      209.91      208.36      9.10 o 
   6   3   2      267.10      334.56     11.17 o 
   7   3   2        3.79       -8.50      7.03 o 
   8   3   2        3.13      -16.13     10.76 o 
  -9   4   2       18.40       -7.52     12.24 o 
  -8   4   2        1.10       -2.99      8.62 o 
  -7   4   2        3.95        4.39      7.48 o 
  -6   4   2      170.65      185.62      9.96 o 
  -5   4   2      116.58      117.90      6.11 o 
  -4   4   2     3176.85     3249.02     30.41 o 
  -3   4   2      233.82      226.14      7.03 o 
  -2   4   2      863.47      877.94     19.09 o 
  -1   4   2       76.69       29.84      8.15 o 
   0   4   2     1053.78     1185.85     13.01 o 
   1   4   2      671.76      575.80      8.82 o 
   2   4   2      179.29      184.73      6.87 o 
   3   4   2        3.44       13.57      4.77 o 
   4   4   2       36.28       37.66      6.17 o 
   5   4   2        0.65       -0.50      5.47 o 
   6   4   2       43.06       76.78      8.61 o 
   7   4   2        0.71        4.39      8.19 o 
   8   4   2       36.75       33.81     10.98 o 
  -9   5   2       15.23        0.07     12.45 o 
  -8   5   2        5.47       -4.17      8.78 o 
  -7   5   2       87.45      120.34     16.24 o 
  -6   5   2      757.55      787.18     16.51 o 
  -5   5   2        3.03       -4.76      5.58 o 
  -4   5   2      694.50      695.53     12.54 o 
  -3   5   2      524.00      588.67      8.83 o 
  -2   5   2        6.90       -0.15      2.46 o 
  -1   5   2      646.29      648.67     13.40 o 
   0   5   2     2108.05     2011.67     57.02 o 
   1   5   2     2435.05     2318.53     23.80 o 
   2   5   2      806.14      772.24     13.59 o 
   3   5   2      821.43      816.55     14.24 o 
   4   5   2      295.44      276.72      9.94 o 
   5   5   2      247.91      230.74      9.19 o 
   6   5   2        0.07       -5.05      7.36 o 
   7   5   2       41.72       49.49      9.10 o 
   8   5   2       54.72       50.31     11.51 o 
  -8   6   2        1.13        9.47      9.26 o 
  -7   6   2       57.24       32.75      9.95 o 
  -6   6   2      183.79      252.31     13.95 o 
  -5   6   2       56.35       83.65      7.85 o 
  -4   6   2       41.24       51.67      5.30 o 
  -3   6   2      106.73       88.15      5.06 o 
  -2   6   2      211.81      208.42      6.03 o 
  -1   6   2      229.91      209.24      8.68 o 
   0   6   2      183.74      169.76      6.46 o 
   1   6   2        5.93        5.84      3.46 o 
   2   6   2     3194.14     3454.04     33.42 o 
   3   6   2        0.63        1.81      3.54 o 
   4   6   2        0.00       -6.83      6.10 o 
   5   6   2        2.67        2.96      6.70 o 
   6   6   2        6.90       -4.14      6.48 o 
   7   6   2       50.74       39.81      9.02 o 
   8   6   2      333.68      413.05     18.02 o 
  -8   7   2        3.22       -3.44     10.36 o 
  -7   7   2       25.31        6.97      9.43 o 
  -6   7   2        1.16       15.94      8.63 o 
  -5   7   2       18.08       17.11      5.45 o 
  -4   7   2       76.28       80.55      6.15 o 
  -3   7   2      381.36      362.57      7.90 o 
  -2   7   2      158.45      168.48      6.06 o 
  -1   7   2        0.46        1.50      4.14 o 
   0   7   2     6042.20     6245.02     64.93 o 
   1   7   2      700.58      718.08      9.94 o 
   2   7   2      671.71      622.46     10.24 o 
   3   7   2       47.68       66.31      4.56 o 
   4   7   2      296.19      297.13     10.82 o 
   5   7   2       31.77        6.75      7.15 o 
   6   7   2        0.96        2.56      7.34 o 
   7   7   2       36.72       13.86     11.35 o 
   8   7   2      966.99     1012.42     29.62 o 
  -8   8   2       43.36       45.68     12.10 o 
  -7   8   2       20.10        7.49      9.72 o 
  -6   8   2        1.91       -9.41      8.25 o 
  -5   8   2      170.52      218.71     12.05 o 
  -4   8   2       33.53       45.64      5.50 o 
  -3   8   2      241.53      240.04      7.71 o 
  -2   8   2        0.32       -0.90      3.84 o 
  -1   8   2      182.13      170.70      7.25 o 
   0   8   2     4607.54     4795.88     46.20 o 
   1   8   2        5.85        8.89      3.72 o 
   2   8   2      580.38      602.89     16.04 o 
   3   8   2        0.85        5.54      5.76 o 
   4   8   2       30.72       19.17      6.86 o 
   5   8   2        2.70        6.01      7.27 o 
   6   8   2        0.15       -7.34      7.47 o 
   7   8   2       85.86      115.32     10.81 o 
   8   8   2      326.74      323.52     20.93 o 
  -8   9   2      179.91      227.76     23.40 o 
  -7   9   2        3.46        5.59      9.91 o 
  -6   9   2        1.07        8.52      9.98 o 
  -5   9   2        0.18       -0.72      7.84 o 
  -4   9   2      339.60      334.05     12.80 o 
  -3   9   2        0.62        3.73      4.62 o 
  -2   9   2      376.87      357.82      8.88 o 
  -1   9   2      724.08      698.76     13.35 o 
   0   9   2     1357.43     1504.22     19.05 o 
   1   9   2      259.61      207.51     10.83 o 
   2   9   2        5.82       12.60      4.45 o 
   3   9   2      169.86      175.08      9.27 o 
   4   9   2        2.20        2.34      6.59 o 
   5   9   2       42.19       44.51      8.22 o 
   6   9   2       14.83       20.30      8.49 o 
   7   9   2        1.28      -11.99     19.68 o 
   8   9   2        3.70        1.41     13.53 o 
  -8  10   2      123.94      132.71     16.44 o 
  -7  10   2       25.10       52.65     11.61 o 
  -6  10   2        1.29       -8.63      8.49 o 
  -5  10   2      102.30       99.89     10.57 o 
  -4  10   2       52.69       83.66      9.31 o 
  -3  10   2        0.00        1.43      4.97 o 
  -2  10   2       65.69       68.35      6.07 o 
  -1  10   2       24.28       14.59      4.48 o 
   0  10   2      216.92      254.75     11.08 o 
   1  10   2      649.09      613.75     12.11 o 
   2  10   2       70.59       92.48      9.33 o 
   3  10   2       99.75      111.19      8.53 o 
   4  10   2      101.61      114.19      9.40 o 
   5  10   2       61.22       67.48      8.56 o 
   6  10   2       38.35       43.71      8.93 o 
   7  10   2       31.98       23.75     12.81 o 
  -8  11   2       20.91       18.38     12.49 o 
  -7  11   2        0.31       -6.76     11.17 o 
  -6  11   2       13.17       -2.19      9.30 o 
  -5  11   2       22.63       17.39      8.87 o 
  -4  11   2        0.00       -0.32      7.78 o 
  -3  11   2       33.64       17.69      7.38 o 
  -2  11   2       20.12       23.57      6.23 o 
  -1  11   2     1183.95     1083.01     61.05 o 
   0  11   2        6.27        9.72      5.38 o 
   1  11   2       13.81        6.39      5.73 o 
   2  11   2      118.90      106.51      9.31 o 
   3  11   2       76.87       71.76      8.31 o 
   4  11   2      129.23      146.07     10.20 o 
   5  11   2       40.87       16.40      8.00 o 
   6  11   2       11.39       -0.38     11.34 o 
   7  11   2        7.22        9.34     17.69 o 
  -7  12   2        1.18        0.68     15.28 o 
  -6  12   2       13.47       11.52      9.94 o 
  -5  12   2       60.16       46.95     12.07 o 
  -4  12   2       57.95       79.12     11.08 o 
  -3  12   2        1.75        7.61      7.71 o 
  -2  12   2      149.20      148.49      8.20 o 
  -1  12   2     1409.52     1313.45     20.94 o 
   0  12   2      219.06      216.51     12.11 o 
   1  12   2      273.97      262.25     13.41 o 
   2  12   2      284.01      286.04     13.39 o 
   3  12   2       71.37       79.91      8.91 o 
   4  12   2      305.77      305.15     21.49 o 
   5  12   2       27.90       28.46      8.36 o 
   6  12   2        0.04      -11.84     11.41 o 
   7  12   2        0.99       -5.17     19.91 o 
  -7  13   2        4.17       14.08     12.86 o 
  -6  13   2       12.10        2.42     10.18 o 
  -5  13   2       43.23       34.16     10.37 o 
  -4  13   2       84.73      103.53     10.95 o 
  -3  13   2       13.87       12.81      8.39 o 
  -2  13   2      140.75      146.39     10.13 o 
  -1  13   2      787.70      772.24     13.72 o 
   0  13   2       15.39       17.04      5.79 o 
   1  13   2      534.92      531.98     12.04 o 
   2  13   2       15.16        9.50      7.98 o 
   3  13   2       85.66       82.53     11.02 o 
   4  13   2      142.00      130.47      9.98 o 
   5  13   2       14.67        4.40     11.07 o 
   6  13   2        5.15       15.25     12.99 o 
   7  13   2       31.18       11.19     14.43 o 
  -7  14   2       11.08        8.92     12.02 o 
  -6  14   2      131.70      160.65     19.28 o 
  -5  14   2       91.55       91.35     11.81 o 
  -4  14   2      114.99      118.94     11.91 o 
  -3  14   2       12.51        6.55     10.70 o 
  -2  14   2       39.40       46.44     10.51 o 
  -1  14   2       55.11       63.81      8.52 o 
   0  14   2     1298.90     1207.56     18.11 o 
   1  14   2      193.02      169.33     12.94 o 
   2  14   2        4.15      -10.90      7.27 o 
   3  14   2      207.49      197.57     11.61 o 
   4  14   2       20.41        6.77      9.82 o 
   5  14   2        3.62       -6.05     11.27 o 
   6  14   2       29.05        5.41     12.85 o 
  -6  15   2       33.43       32.25     12.06 o 
  -5  15   2      438.68      420.39     18.89 o 
  -4  15   2       11.26       19.97     10.02 o 
  -3  15   2       27.95       13.79      9.24 o 
  -2  15   2        3.59      -12.18      9.94 o 
  -1  15   2       41.21       57.65     11.34 o 
   0  15   2     1643.36     1525.88     21.22 o 
   1  15   2      385.80      339.80     16.22 o 
   2  15   2        5.36       -5.11      7.58 o 
   3  15   2       94.17       68.01     14.85 o 
   4  15   2       40.42       62.02     26.09 o 
   5  15   2       30.11        7.89     12.78 o 
   6  15   2        5.40        4.21     14.00 o 
  -6  16   2       11.09       21.71     12.29 o 
  -5  16   2      176.67      222.18     19.32 o 
  -4  16   2        3.26       -7.18      9.57 o 
  -3  16   2       96.44      134.04     14.53 o 
  -2  16   2        1.46        1.81      8.58 o 
  -1  16   2       42.96       42.17      8.46 o 
   0  16   2      307.18      287.40     10.12 o 
   1  16   2       83.74       94.29     10.09 o 
   2  16   2        2.50       -6.70      8.11 o 
   3  16   2        4.49      -14.49      9.69 o 
   4  16   2      107.57       99.83     18.59 o 
   5  16   2        4.91       23.34     17.26 o 
  -5  17   2       28.37       26.09     11.81 o 
  -4  17   2        6.40       -3.57     10.25 o 
  -3  17   2       98.17      126.56     14.75 o 
  -2  17   2        0.36       10.69      9.23 o 
  -1  17   2       16.95       11.32      7.90 o 
   0  17   2       44.31       31.99      7.36 o 
   1  17   2       14.33       28.06      9.20 o 
   2  17   2       71.34       46.89     13.82 o 
   3  17   2       62.74       82.26     18.01 o 
   4  17   2       15.19       29.59     17.32 o 
   5  17   2       21.12       20.59     17.72 o 
  -5  18   2        0.16      -16.51     11.00 o 
  -4  18   2        2.27      -18.23     12.15 o 
  -3  18   2        3.40        3.21      9.92 o 
  -2  18   2       37.05       27.95      9.70 o 
  -1  18   2       10.19       20.94     11.19 o 
   0  18   2        2.33        7.94      9.74 o 
   1  18   2       19.36       24.98      9.29 o 
   2  18   2       84.38       92.02     17.81 o 
   3  18   2        1.24      -20.87     16.60 o 
   4  18   2        2.24       -2.93     16.42 o 
  -4  19   2       18.86       19.90     14.14 o 
  -3  19   2       97.92       92.35     14.60 o 
  -2  19   2        0.15      -12.41      8.27 o 
  -1  19   2       10.22        3.08      8.42 o 
   0  19   2        0.22       12.69     11.74 o 
   1  19   2        5.47       -3.89     13.69 o 
   2  19   2        0.10      -15.76     32.85 o 
   3  19   2        7.06        2.01     16.40 o 
   4  19   2       56.16       88.69     34.76 o 
  -3  20   2       14.28        3.93     16.82 o 
  -2  20   2       77.87       60.72      9.85 o 
  -1  20   2       11.93        3.15     11.54 o 
   0  20   2       28.47       27.65     11.89 o 
   1  20   2       20.91       42.99     22.72 o 
   2  20   2        6.98        9.51     14.09 o 
   3  20   2        0.72        5.52     16.99 o 
  -2  21   2       13.72        1.96     12.44 o 
  -1  21   2      133.33      149.07     19.03 o 
   0  21   2        5.91       10.15     15.02 o 
   1  21   2        0.05       -5.19     20.37 o 
  -9   0   3        0.59      -14.30     22.03 o 
  -7   0   3       31.24       33.70     13.15 o 
  -5   0   3       93.27      104.94     10.46 o 
  -3   0   3        1.78       -5.16      4.77 o 
  -1   0   3      780.25      699.23     14.35 o 
   1   0   3     2910.88     2698.24     32.46 o 
   3   0   3      491.75      434.80     12.73 o 
   5   0   3       98.62      102.14      8.14 o 
   7   0   3      231.74      273.48     26.03 o 
  -9   1   3       11.38       -5.08     12.44 o 
  -8   1   3        3.11      -17.86     12.36 o 
  -7   1   3       59.80       57.69      8.38 o 
  -6   1   3       19.40       17.88      5.23 o 
  -5   1   3      206.45      215.52      7.54 o 
  -4   1   3     9861.94     9323.57     72.61 o 
  -3   1   3      345.83      383.69      9.22 o 
  -2   1   3      814.06      654.08     10.07 o 
  -1   1   3       12.91       72.67      5.12 o 
   0   1   3     1543.25     1527.93     17.42 o 
   1   1   3     3042.29     2883.48     27.16 o 
   2   1   3       13.44        9.84      2.57 o 
   3   1   3      182.01      196.85      5.32 o 
   4   1   3     3404.75     3505.15     29.74 o 
   5   1   3       42.01       38.00      5.23 o 
   6   1   3        8.74        0.87      6.08 o 
   7   1   3       16.88        3.61      6.77 o 
   8   1   3        0.03       -7.75     23.65 o 
  -9   2   3        4.06       23.15     13.53 o 
  -8   2   3       26.72       45.00     18.34 o 
  -7   2   3        4.03       -3.87      7.19 o 
  -6   2   3      449.55      381.57     11.50 o 
  -5   2   3      148.32      168.51      7.31 o 
  -4   2   3    11617.47    11294.27     94.57 o 
  -3   2   3      859.13      791.60     10.97 o 
  -2   2   3      541.70      507.70      8.66 o 
  -1   2   3      347.25      218.40      4.52 o 
   0   2   3     4689.76     4828.18     35.58 o 
   1   2   3      326.13      311.12      7.80 o 
   2   2   3       24.02       55.37      3.02 o 
   3   2   3       44.48       45.02      3.64 o 
   4   2   3      332.75      339.11      8.03 o 
   5   2   3      154.51      185.20      7.49 o 
   6   2   3       21.66       51.65      6.61 o 
   7   2   3        0.00      -15.58     10.38 o 
   8   2   3        2.58      -15.01     11.45 o 
  -9   3   3        0.26        4.65     12.38 o 
  -8   3   3      143.80      168.98     15.57 o 
  -7   3   3       21.52       25.53      9.43 o 
  -6   3   3        0.14       -7.62      7.56 o 
  -5   3   3       98.36      114.90      6.49 o 
  -4   3   3      606.92      612.04     10.32 o 
  -3   3   3      525.27      491.23      9.34 o 
  -2   3   3       74.30       76.64      4.87 o 
  -1   3   3       96.71       85.79      4.55 o 
   0   3   3     3215.99     3328.30     26.11 o 
   1   3   3      465.53      399.26      7.59 o 
   2   3   3      207.27      200.34      6.42 o 
   3   3   3       81.55       75.70      4.61 o 
   4   3   3       59.33       72.71      5.19 o 
   5   3   3        2.51        0.91      4.93 o 
   6   3   3       35.45       48.64      7.27 o 
   7   3   3       69.96       62.40     10.22 o 
   8   3   3       49.87       87.30     12.01 o 
  -9   4   3        0.76       -1.29     12.78 o 
  -8   4   3      159.94      174.64     12.00 o 
  -7   4   3       91.01      119.99     17.71 o 
  -6   4   3       26.55       54.28      7.78 o 
  -5   4   3      380.13      374.92      9.04 o 
  -4   4   3      157.51      156.80      6.59 o 
  -3   4   3      126.80      132.23      4.82 o 
  -2   4   3       17.65       22.20      3.63 o 
  -1   4   3        2.68        0.28      3.44 o 
   0   4   3     4340.58     4178.16     55.88 o 
   1   4   3       60.29       77.42      5.21 o 
   2   4   3       77.04       87.88      5.96 o 
   3   4   3       23.43       20.92      5.15 o 
   4   4   3      254.46      257.13      8.26 o 
   5   4   3       19.17       11.75      5.89 o 
   6   4   3      111.02      119.65     10.08 o 
   7   4   3       13.42       13.03      9.20 o 
   8   4   3      564.08      649.28     23.61 o 
  -9   5   3        1.21        8.48     12.89 o 
  -8   5   3        1.35        7.71      9.04 o 
  -7   5   3       34.82       33.03      9.57 o 
  -6   5   3      428.95      510.17     15.70 o 
  -5   5   3        0.00       -8.13      5.47 o 
  -4   5   3      183.79      179.50      6.66 o 
  -3   5   3      166.83      202.20      6.58 o 
  -2   5   3     1547.80     1491.48     20.64 o 
  -1   5   3      809.94      805.71     16.27 o 
   0   5   3     2355.88     2364.35     23.51 o 
   1   5   3       31.77       26.13      5.68 o 
   2   5   3      921.46     1017.84     13.56 o 
   3   5   3       46.88       78.10      6.52 o 
   4   5   3      116.72      130.13      7.03 o 
   5   5   3       75.96      103.32      7.47 o 
   6   5   3      258.22      246.68     12.19 o 
   7   5   3      105.48      123.08     11.28 o 
   8   5   3      104.99      179.65     18.12 o 
  -8   6   3        0.10      -10.15     10.33 o 
  -7   6   3       57.17       59.16     10.70 o 
  -6   6   3      966.21      971.69     21.34 o 
  -5   6   3       19.17       26.73      7.75 o 
  -4   6   3      117.75      113.72      6.34 o 
  -3   6   3       35.87       60.26      4.60 o 
  -2   6   3        7.24       -0.97      4.33 o 
  -1   6   3     2144.78     2439.73     28.73 o 
   0   6   3       56.16       95.27      4.85 o 
   1   6   3      917.54      904.37     11.19 o 
   2   6   3        0.03        1.50      3.82 o 
   3   6   3      177.31      196.55      7.46 o 
   4   6   3        0.30        4.64      6.46 o 
   5   6   3      102.02      113.62      7.77 o 
   6   6   3       43.00       61.14      9.22 o 
   7   6   3      187.27      129.26     11.67 o 
   8   6   3      581.92      660.41     18.72 o 
  -8   7   3      114.23       80.78     12.53 o 
  -7   7   3        0.21        8.18      9.46 o 
  -6   7   3      188.76      169.84     17.06 o 
  -5   7   3        4.66       -2.32      7.20 o 
  -4   7   3       12.15        1.98      4.98 o 
  -3   7   3       11.81        2.61      5.04 o 
  -2   7   3      671.95      701.88     13.78 o 
  -1   7   3      155.87      175.62      6.65 o 
   0   7   3      109.12      126.20      6.74 o 
   1   7   3      135.66      165.35      6.20 o 
   2   7   3      171.76      191.40      6.98 o 
   3   7   3       43.61       44.85      5.09 o 
   4   7   3       16.31       18.97      8.76 o 
   5   7   3       42.53       41.74      8.10 o 
   6   7   3       35.36       65.75     13.29 o 
   7   7   3       26.32       41.30     10.03 o 
   8   7   3       86.86       71.10     11.50 o 
  -8   8   3       12.01        2.42     10.82 o 
  -7   8   3       13.06        4.88      9.91 o 
  -6   8   3      415.69      373.91     20.43 o 
  -5   8   3       25.09       27.18      8.15 o 
  -4   8   3       22.42       41.33      9.67 o 
  -3   8   3       43.02       53.15      6.73 o 
  -2   8   3      531.65      472.96     16.07 o 
  -1   8   3       85.40       84.65      5.67 o 
   0   8   3      309.94      342.72     11.47 o 
   1   8   3     1122.49     1009.49     12.95 o 
   2   8   3      158.34      176.25     11.02 o 
   3   8   3        4.41       -1.01      4.47 o 
   4   8   3        8.57       15.97      6.94 o 
   5   8   3       52.93       67.44      8.85 o 
   6   8   3      559.23      546.19     16.45 o 
   7   8   3       15.10       29.58     10.39 o 
   8   8   3       88.56       98.22     15.68 o 
  -8   9   3        3.66      -16.34     10.89 o 
  -7   9   3        8.19        8.90     16.75 o 
  -6   9   3       18.09       27.03      9.54 o 
  -5   9   3      117.05      133.37     10.90 o 
  -4   9   3       10.75        4.83      9.74 o 
  -3   9   3       81.61       72.20      5.19 o 
  -2   9   3     1671.01     1765.84     21.29 o 
  -1   9   3      618.68      631.47     11.93 o 
   0   9   3        9.87       25.09      4.84 o 
   1   9   3      105.81      126.12      6.22 o 
   2   9   3     2010.08     2021.00     26.34 o 
   3   9   3        1.94       -0.92      6.25 o 
   4   9   3      108.20      102.15     10.57 o 
   5   9   3       18.28       38.49      8.48 o 
   6   9   3     1323.89     1232.16     24.15 o 
   7   9   3       33.63       44.45     13.48 o 
  -8  10   3        8.12       17.47     14.84 o 
  -7  10   3        1.60       -4.12     10.16 o 
  -6  10   3        6.69        8.37      9.28 o 
  -5  10   3       18.05       15.43      8.40 o 
  -4  10   3       90.67       93.41      9.58 o 
  -3  10   3      273.71      271.34     11.87 o 
  -2  10   3     1761.74     1853.10     22.60 o 
  -1  10   3      178.96      175.79     11.90 o 
   0  10   3        2.48        3.69      4.84 o 
   1  10   3       72.15       88.73      8.71 o 
   2  10   3        8.41        9.67      4.90 o 
   3  10   3      139.41      149.60     14.10 o 
   4  10   3        0.04        4.93      7.15 o 
   5  10   3       74.50       74.78      9.52 o 
   6  10   3      430.20      402.48     15.55 o 
   7  10   3        1.06        4.08     12.82 o 
  -8  11   3        1.43      -17.21     11.47 o 
  -7  11   3        0.32       -1.62     10.37 o 
  -6  11   3        8.77       -4.92      9.36 o 
  -5  11   3        3.15        4.90      8.45 o 
  -4  11   3       57.65       52.73      9.15 o 
  -3  11   3      308.81      322.89     13.04 o 
  -2  11   3     1063.53     1061.58     16.24 o 
  -1  11   3       40.64       50.24      6.32 o 
   0  11   3      330.43      301.00      9.63 o 
   1  11   3       38.19       36.92      5.64 o 
   2  11   3       18.63        9.07      5.07 o 
   3  11   3       68.02       72.70     10.13 o 
   4  11   3       29.41       32.47      8.28 o 
   5  11   3       26.03       21.18      8.79 o 
   6  11   3        1.69       -7.12      8.51 o 
   7  11   3       21.92       54.11     14.81 o 
  -7  12   3        4.04        3.41     11.03 o 
  -6  12   3        1.77        3.07      9.62 o 
  -5  12   3       58.04       70.03     10.86 o 
  -4  12   3        0.15      -12.09      9.77 o 
  -3  12   3      383.79      367.40     13.80 o 
  -2  12   3      948.82      831.29     18.00 o 
  -1  12   3      111.84       99.91      9.96 o 
   0  12   3       64.40       63.17      7.34 o 
   1  12   3       46.71       52.25      6.20 o 
   2  12   3        1.85       12.63      7.51 o 
   3  12   3       90.16       81.53     13.63 o 
   4  12   3       35.08       16.54      9.47 o 
   5  12   3        5.29       -2.89      8.46 o 
   6  12   3        1.25        8.33     12.08 o 
   7  12   3       34.18       44.46     14.89 o 
  -7  13   3       61.19       38.31     18.40 o 
  -6  13   3       15.47       25.07     10.88 o 
  -5  13   3       17.80       21.12     10.06 o 
  -4  13   3       52.99       62.49     10.29 o 
  -3  13   3       32.21       16.07     11.66 o 
  -2  13   3     1419.82     1353.47     23.81 o 
  -1  13   3      151.80      191.46     10.31 o 
   0  13   3        0.01       -0.78      5.89 o 
   1  13   3      143.52      119.25      8.84 o 
   2  13   3      105.16       92.91      9.78 o 
   3  13   3        8.37        3.90     10.10 o 
   4  13   3       11.95       12.05     12.05 o 
   5  13   3       26.10       21.89      9.03 o 
   6  13   3       21.95        6.50     13.21 o 
  -7  14   3       43.07       58.23     16.97 o 
  -6  14   3       30.46       13.47     10.88 o 
  -5  14   3       45.49       71.40     11.46 o 
  -4  14   3       50.38       57.48     11.32 o 
  -3  14   3       10.23       12.59      8.85 o 
  -2  14   3      432.27      411.60     14.14 o 
  -1  14   3     1115.80     1094.84     21.22 o 
   0  14   3      181.70      176.38      9.37 o 
   1  14   3       32.42       23.06      7.14 o 
   2  14   3      737.08      637.58     18.16 o 
   3  14   3        6.69       15.14     11.10 o 
   4  14   3       22.78       32.31     10.58 o 
   5  14   3       11.89       -4.81     15.30 o 
   6  14   3        8.67       -3.23     13.16 o 
  -6  15   3      142.92      105.20     18.38 o 
  -5  15   3       65.18       79.54     12.51 o 
  -4  15   3       14.97       10.99      9.84 o 
  -3  15   3        7.27        6.38      9.03 o 
  -2  15   3       31.09       18.78      9.14 o 
  -1  15   3        6.88        7.94      7.24 o 
   0  15   3       32.16       29.86      7.28 o 
   1  15   3       15.07       15.70      8.46 o 
   2  15   3      142.74      135.46     15.35 o 
   3  15   3       28.94       13.85     10.34 o 
   4  15   3       13.33        8.71     10.44 o 
   5  15   3       52.80       74.31     19.00 o 
   6  15   3       56.32       49.76     19.23 o 
  -6  16   3      180.44      186.61     16.32 o 
  -5  16   3        0.94       -5.47     10.46 o 
  -4  16   3       37.10       18.61     10.46 o 
  -3  16   3        7.47       -4.57      9.06 o 
  -2  16   3       53.64       56.04     16.97 o 
  -1  16   3        9.06       -4.65      7.38 o 
   0  16   3      394.13      373.88     11.79 o 
   1  16   3      112.19       93.16     10.01 o 
   2  16   3      128.62      115.02     13.68 o 
   3  16   3       32.12       44.55     11.89 o 
   4  16   3      121.92      134.15     20.13 o 
   5  16   3        0.51       15.69     17.27 o 
  -5  17   3        8.08        1.51     11.02 o 
  -4  17   3        0.75       13.84     10.86 o 
  -3  17   3       28.06       18.77     11.95 o 
  -2  17   3       15.09       12.66      8.68 o 
  -1  17   3       73.69       77.66     12.11 o 
   0  17   3      187.01      172.27     11.07 o 
   1  17   3       71.89      104.34     13.65 o 
   2  17   3        8.37       12.65     11.36 o 
   3  17   3       27.48       24.20     11.58 o 
   4  17   3        5.78        9.39     16.27 o 
   5  17   3        5.56        3.64     17.46 o 
  -5  18   3       25.44       27.85     12.44 o 
  -4  18   3       25.37       20.08     11.62 o 
  -3  18   3        0.49        2.45     12.25 o 
  -2  18   3       62.03       32.67      9.41 o 
  -1  18   3        0.42      -16.08     11.15 o 
   0  18   3        1.61        8.93     11.28 o 
   1  18   3       58.84       67.96     15.18 o 
   2  18   3       65.10       32.79     12.28 o 
   3  18   3       59.12       72.85     24.38 o 
   4  18   3        4.20        8.26     16.51 o 
  -4  19   3        0.09        6.07     13.48 o 
  -3  19   3       77.39       63.98     16.77 o 
  -2  19   3        0.21       -2.17      8.59 o 
  -1  19   3       38.02       46.14      9.68 o 
   0  19   3       12.28       16.33     13.47 o 
   1  19   3       13.47       35.63     12.20 o 
   2  19   3       10.91       27.08     32.07 o 
   3  19   3       47.56       74.06     26.09 o 
  -3  20   3       28.18       13.66     10.56 o 
  -2  20   3        6.52        6.80      8.95 o 
  -1  20   3        1.12       -8.05     11.40 o 
   0  20   3        2.74        0.67     13.91 o 
   1  20   3       22.14       30.06     21.49 o 
   2  20   3        3.64        9.08     15.65 o 
  -1  21   3        0.00        1.13     15.32 o 
   0  21   3        5.72       -5.68     14.75 o 
   1  21   3       19.56       34.96     23.89 o 
  -8   0   4        7.74      -27.17     18.11 o 
  -6   0   4     1128.36     1312.84     22.92 o 
  -4   0   4     1757.12     2023.59     48.87 o 
  -2   0   4       95.26      127.21      9.79 o 
   0   0   4       74.37      117.99     11.26 o 
   2   0   4       40.42       16.28      3.75 o 
   4   0   4       77.68       78.89      6.63 o 
   6   0   4       80.90      104.21     10.40 o 
   8   0   4       50.73       87.83     25.85 o 
  -9   1   4        4.61        8.76     16.46 o 
  -8   1   4        0.36      -16.36     10.99 o 
  -7   1   4        3.42       -0.46      7.28 o 
  -6   1   4      128.55      145.39      8.03 o 
  -5   1   4      358.90      382.75      9.68 o 
  -4   1   4      421.72      486.25     10.89 o 
  -3   1   4      102.50       97.07      5.59 o 
  -2   1   4     2109.23     1934.63     20.96 o 
  -1   1   4      156.07      118.59      4.17 o 
   0   1   4      890.23     1012.58     13.68 o 
   1   1   4      438.88      443.39      7.93 o 
   2   1   4     3236.63     3371.15     24.93 o 
   3   1   4       37.23       40.13      3.50 o 
   4   1   4     1380.58     1354.19     15.05 o 
   5   1   4       66.31       70.63      5.45 o 
   6   1   4       38.64       35.05      5.99 o 
   7   1   4        3.34        2.15     16.01 o 
   8   1   4        6.52       14.82     15.92 o 
  -9   2   4       23.01       38.01     17.19 o 
  -8   2   4       15.01        5.39     11.62 o 
  -7   2   4        6.75       -2.73      7.78 o 
  -6   2   4     1523.12     1317.49     18.69 o 
  -5   2   4        2.86        7.15      5.09 o 
  -4   2   4       13.52       15.48      5.74 o 
  -3   2   4       35.44       43.30      4.31 o 
  -2   2   4      305.72      300.26      6.71 o 
  -1   2   4       90.47      117.22      4.18 o 
   0   2   4        2.11        2.80      3.51 o 
   1   2   4      939.17      958.08     12.36 o 
   2   2   4     3319.95     3522.75     31.04 o 
   3   2   4      853.97      857.34     10.19 o 
   4   2   4      401.64      378.69      7.73 o 
   5   2   4      345.07      334.27      8.59 o 
   6   2   4       31.42       14.91      7.33 o 
   7   2   4       51.43       44.47      8.88 o 
   8   2   4        0.04       11.92     21.54 o 
  -9   3   4       54.75       38.70     14.40 o 
  -8   3   4       31.21       16.24     11.96 o 
  -7   3   4       50.20       48.63      9.80 o 
  -6   3   4     2414.10     2192.39     32.89 o 
  -5   3   4       83.40      114.02      6.66 o 
  -4   3   4      106.53      145.33      6.33 o 
  -3   3   4       69.89       63.17      5.02 o 
  -2   3   4     1956.03     1759.97     50.79 o 
  -1   3   4      606.83      595.98      7.21 o 
   0   3   4      176.75      180.61      5.27 o 
   1   3   4       66.25       55.62      4.42 o 
   2   3   4      948.53     1072.29     14.23 o 
   3   3   4      359.87      310.72      7.05 o 
   4   3   4      617.06      599.05      9.51 o 
   5   3   4       43.24       40.63      7.50 o 
   6   3   4       15.52       22.94      8.25 o 
   7   3   4       23.97       20.48      8.45 o 
   8   3   4        0.32        3.75     21.30 o 
  -9   4   4        2.79      -15.55     12.70 o 
  -8   4   4      179.26      124.68     11.55 o 
  -7   4   4       11.91        8.46      8.93 o 
  -6   4   4     1344.37     1408.76     33.75 o 
  -5   4   4       13.08       20.45      8.60 o 
  -4   4   4       50.37       39.70      5.35 o 
  -3   4   4      440.72      366.06      8.82 o 
  -2   4   4      431.32      462.93     10.88 o 
  -1   4   4     2765.88     2917.03     23.84 o 
   0   4   4      300.39      343.45      5.59 o 
   1   4   4        4.79        6.13      3.85 o 
   2   4   4      351.59      316.95      9.13 o 
   3   4   4       14.85       19.79      5.90 o 
   4   4   4       88.04      100.10      6.36 o 
   5   4   4        8.96        6.08      7.10 o 
   6   4   4       12.06       -9.87      7.63 o 
   7   4   4       24.76       17.29      9.37 o 
   8   4   4       30.66       23.69     16.41 o 
  -9   5   4        7.99        1.24     12.92 o 
  -8   5   4      219.06      245.38     15.34 o 
  -7   5   4       53.31       73.83     10.98 o 
  -6   5   4      375.41      386.84     16.87 o 
  -5   5   4      361.35      344.56     12.90 o 
  -4   5   4       99.11       90.79      6.08 o 
  -3   5   4      261.83      244.27      7.58 o 
  -2   5   4      549.05      485.36     15.56 o 
  -1   5   4      939.16     1002.35     11.60 o 
   0   5   4       36.31       29.02      3.17 o 
   1   5   4     1597.65     1709.34     22.04 o 
   2   5   4      524.80      471.53     10.50 o 
   3   5   4      765.79      735.38     14.30 o 
   4   5   4       12.83       11.08      5.14 o 
   5   5   4       41.90       46.62      7.84 o 
   6   5   4      375.67      385.47     14.09 o 
   7   5   4      580.67      570.60     20.45 o 
   8   5   4       67.52       60.71     15.39 o 
  -8   6   4       71.52       69.23     12.23 o 
  -7   6   4       90.08       78.23     11.28 o 
  -6   6   4       26.29        0.49      7.94 o 
  -5   6   4       46.99       44.49      8.51 o 
  -4   6   4      102.87       93.88      6.11 o 
  -3   6   4       15.18       17.83      4.26 o 
  -2   6   4       16.79       45.03      6.74 o 
  -1   6   4       97.23      101.64      5.42 o 
   0   6   4      717.57      824.66     11.34 o 
   1   6   4      400.92      393.01     10.02 o 
   2   6   4      104.96      137.08      8.00 o 
   3   6   4        0.34       -2.16      4.59 o 
   4   6   4        4.13       -1.90      7.32 o 
   5   6   4        0.00       -7.90      7.08 o 
   6   6   4     1432.65     1512.63     26.34 o 
   7   6   4        8.91       10.80      9.50 o 
   8   6   4       66.66       56.26     11.34 o 
  -8   7   4      171.75      109.56     13.26 o 
  -7   7   4       10.70       -5.15      9.10 o 
  -6   7   4        0.38        3.45     12.01 o 
  -5   7   4        6.21        6.35      8.95 o 
  -4   7   4        0.04       -8.12      6.11 o 
  -3   7   4        5.86        0.21      5.07 o 
  -2   7   4      505.21      465.03     14.23 o 
  -1   7   4       17.38        1.39      3.83 o 
   0   7   4     2174.60     2319.66     26.55 o 
   1   7   4       20.03       42.49      4.33 o 
   2   7   4      137.23      180.80      8.09 o 
   3   7   4      112.21       98.33      6.56 o 
   4   7   4      432.70      455.39     13.46 o 
   5   7   4      174.11      158.08     10.74 o 
   6   7   4     1266.20     1363.37     25.19 o 
   7   7   4       50.19       85.79     11.28 o 
   8   7   4      550.43      624.84     24.82 o 
  -8   8   4       10.74       43.91     12.12 o 
  -7   8   4       23.53       23.85     10.12 o 
  -6   8   4       60.84      100.63     17.31 o 
  -5   8   4      153.39      191.30     15.88 o 
  -4   8   4      270.89      277.79     12.09 o 
  -3   8   4      293.47      273.10      8.39 o 
  -2   8   4      841.68      828.58     18.75 o 
  -1   8   4        2.43        7.86      4.25 o 
   0   8   4     1134.75     1207.72     54.60 o 
   1   8   4        6.98       10.50      3.98 o 
   2   8   4        2.05        3.23      4.08 o 
   3   8   4      160.17      153.55      8.88 o 
   4   8   4        5.93       -1.90      7.01 o 
   5   8   4      122.31      130.46     10.57 o 
   6   8   4      204.93      220.65     21.64 o 
   7   8   4       17.65       -0.85      9.36 o 
  -8   9   4        2.65        0.89     11.14 o 
  -7   9   4        0.28        6.38     10.09 o 
  -6   9   4        0.39       -0.41      8.99 o 
  -5   9   4      146.97      170.36     11.79 o 
  -4   9   4      206.45      251.88     15.53 o 
  -3   9   4      895.04      905.66     18.26 o 
  -2   9   4        0.35       -1.30      4.56 o 
  -1   9   4      382.48      322.59      9.28 o 
   0   9   4       65.32       62.23      6.30 o 
   1   9   4      166.71      165.35      6.64 o 
   2   9   4       25.84       17.21      4.79 o 
   3   9   4       30.70       41.46      8.86 o 
   4   9   4       83.99       95.89     15.19 o 
   5   9   4        0.46       -2.10      8.01 o 
   6   9   4       53.28       45.46     10.01 o 
   7   9   4       11.27       31.60     10.73 o 
  -8  10   4        2.84       10.88     11.67 o 
  -7  10   4       11.13       18.31     10.75 o 
  -6  10   4        0.09       -8.24      8.86 o 
  -5  10   4       16.92       13.64      8.47 o 
  -4  10   4     1018.60      956.81     20.69 o 
  -3  10   4        5.22       13.19      7.11 o 
  -2  10   4      130.95      138.12      8.42 o 
  -1  10   4        7.93        5.75      5.06 o 
   0  10   4       27.20       26.26      5.60 o 
   1  10   4        2.62       -1.01      4.57 o 
   2  10   4        2.91        2.48      4.77 o 
   3  10   4        7.28       19.32      8.63 o 
   4  10   4      623.36      566.25     15.66 o 
   5  10   4      338.56      361.18     14.63 o 
   6  10   4       64.19       57.61     10.47 o 
   7  10   4        9.57       11.52     10.66 o 
  -7  11   4        1.98        2.13     10.99 o 
  -6  11   4        0.04       -7.72     10.00 o 
  -5  11   4       56.05       77.45     10.72 o 
  -4  11   4      105.33      121.32     10.70 o 
  -3  11   4      212.36      264.79     12.44 o 
  -2  11   4        1.79        3.91      5.60 o 
  -1  11   4       39.56       35.61      6.11 o 
   0  11   4        1.56       -3.10      5.31 o 
   1  11   4        0.10       -5.34      4.95 o 
   2  11   4        3.89        4.32      5.18 o 
   3  11   4        0.41       -5.44      8.52 o 
   4  11   4      730.52      740.18     20.94 o 
   5  11   4       16.06       -5.51     18.37 o 
   6  11   4       11.52       17.38     10.84 o 
   7  11   4       13.46       19.64     14.15 o 
  -7  12   4        0.09      -10.13     10.65 o 
  -6  12   4       58.49      106.96     12.70 o 
  -5  12   4        0.03      -13.01      8.68 o 
  -4  12   4     1642.01     1611.09     28.59 o 
  -3  12   4     1396.66     1390.27     24.99 o 
  -2  12   4      265.21      273.08     11.56 o 
  -1  12   4        3.90        3.18      8.51 o 
   0  12   4        3.62        0.22      5.74 o 
   1  12   4        0.00       -2.65      5.18 o 
   2  12   4      119.51       90.24     12.94 o 
   3  12   4      111.34      129.08     12.21 o 
   4  12   4       90.28       79.12     11.52 o 
   5  12   4       39.15       26.71      9.45 o 
   6  12   4        3.24        3.67      9.72 o 
  -7  13   4       22.65       -5.96     12.43 o 
  -6  13   4        2.49        1.66     11.60 o 
  -5  13   4        7.77        2.35      9.76 o 
  -4  13   4       34.96       45.39     10.02 o 
  -3  13   4      472.48      512.46     25.28 o 
  -2  13   4      207.87      207.41     10.32 o 
  -1  13   4      781.13      739.24     19.58 o 
   0  13   4       27.68       29.45      6.70 o 
   1  13   4      179.46      159.24      8.49 o 
   2  13   4        0.11       -4.25     10.27 o 
   3  13   4       36.65       31.49     10.22 o 
   4  13   4        4.45       -0.32      9.76 o 
   5  13   4       66.71       60.03     12.04 o 
   6  13   4       91.09       77.75     15.26 o 
  -6  14   4        7.38       -0.72     10.78 o 
  -5  14   4        0.37      -10.65      9.54 o 
  -4  14   4        5.96        6.45      8.92 o 
  -3  14   4       12.44        2.25     10.64 o 
  -2  14   4      395.07      386.82     12.69 o 
  -1  14   4      259.14      266.16     13.04 o 
   0  14   4       13.95       19.04      6.76 o 
   1  14   4      232.18      199.28     12.55 o 
   2  14   4       92.48       95.74     19.93 o 
   3  14   4        0.09      -17.03     20.71 o 
   4  14   4       12.25       17.92     10.71 o 
   5  14   4       78.02       79.75     13.22 o 
   6  14   4        8.07      -11.50     27.37 o 
  -6  15   4        0.02        2.12     10.99 o 
  -5  15   4       13.98       15.89     11.08 o 
  -4  15   4       62.61       85.25     11.70 o 
  -3  15   4        0.56       -6.57      8.57 o 
  -2  15   4      571.96      567.05     17.55 o 
  -1  15   4      126.10      107.24     13.61 o 
   0  15   4       58.16       75.89      8.21 o 
   1  15   4        5.53        9.14     11.67 o 
   2  15   4       18.56       19.18     12.01 o 
   3  15   4       12.04       26.05     11.83 o 
   4  15   4        5.49        6.59     12.65 o 
   5  15   4       28.07       23.18     17.31 o 
  -6  16   4        1.55       -3.22     11.40 o 
  -5  16   4       27.74       22.54     11.49 o 
  -4  16   4        1.28      -13.27      9.43 o 
  -3  16   4      149.87      176.91     13.11 o 
  -2  16   4      309.71      325.61     16.85 o 
  -1  16   4       38.44       17.80      8.16 o 
   0  16   4      202.23      152.95      9.92 o 
   1  16   4      112.05      120.41     17.92 o 
   2  16   4       21.96       23.88     12.76 o 
   3  16   4        9.07        0.26     11.70 o 
   4  16   4       18.09       28.90     12.32 o 
   5  16   4        0.18       -9.72     19.68 o 
  -5  17   4       59.99       67.59     13.33 o 
  -4  17   4        0.18       -5.77     10.16 o 
  -3  17   4        3.17      -14.45      9.63 o 
  -2  17   4       92.05       64.24      9.98 o 
  -1  17   4        2.66       10.02      8.00 o 
   0  17   4      168.07      125.03     18.88 o 
   1  17   4       58.28       86.30     15.68 o 
   2  17   4       46.60       37.78     13.85 o 
   3  17   4       70.15       54.88     12.98 o 
   4  17   4       14.10        1.57     17.28 o 
  -4  18   4       20.56       25.11     11.79 o 
  -3  18   4        4.13       -4.87     10.62 o 
  -2  18   4        5.80       -2.91      8.71 o 
  -1  18   4      101.84       84.67     11.13 o 
   0  18   4       13.33       17.58     16.89 o 
   1  18   4      149.38      194.67     22.53 o 
   2  18   4        5.77       11.78     11.79 o 
   3  18   4        6.71       13.16     14.39 o 
   4  18   4        1.34        0.43     17.53 o 
  -4  19   4        0.22       -4.92     11.68 o 
  -3  19   4        2.58       -4.47      9.95 o 
  -2  19   4        0.05      -13.70      9.13 o 
  -1  19   4        8.41        4.26     10.21 o 
   0  19   4       22.00       31.89     14.85 o 
   1  19   4       47.88       64.94     13.83 o 
   2  19   4       42.36       46.77     17.65 o 
   3  19   4      130.38      169.72     23.24 o 
  -2  20   4       59.24       51.33     10.26 o 
  -1  20   4        0.59       -5.64     15.02 o 
   0  20   4       36.58       16.95     14.49 o 
   1  20   4       11.49       30.09     14.97 o 
   2  20   4        2.04       18.99     17.79 o 
  -9   0   5        0.63       19.29     24.28 o 
  -7   0   5        4.38        9.99     18.51 o 
  -5   0   5      104.43      129.42     10.49 o 
  -3   0   5       17.45       28.45      8.71 o 
  -1   0   5     1832.78     1802.68     24.98 o 
   1   0   5      355.45      375.07     11.02 o 
   3   0   5      912.50      891.99     14.20 o 
   5   0   5      405.46      457.85     17.31 o 
   7   0   5       13.56       33.88     21.74 o 
  -9   1   5       15.24       10.12     16.78 o 
  -8   1   5       68.92       88.21     14.25 o 
  -7   1   5      241.33      255.73     12.21 o 
  -6   1   5     1939.16     1720.49     25.09 o 
  -5   1   5        1.95        3.64      5.51 o 
  -4   1   5      180.01      234.10     11.57 o 
  -3   1   5        0.61        0.75      4.40 o 
  -2   1   5        0.76        0.54      3.86 o 
  -1   1   5     1767.49     1711.90     18.40 o 
   0   1   5        2.46       -4.91      3.93 o 
   1   1   5      245.43      258.26      6.77 o 
   2   1   5     6247.30     6483.30     58.93 o 
   3   1   5       12.89       15.26      3.25 o 
   4   1   5      195.03      190.30      6.00 o 
   5   1   5        6.18       -1.31      4.93 o 
   6   1   5        3.75       -2.34      8.76 o 
   7   1   5       57.95       50.76     12.87 o 
   8   1   5        3.49        2.01     15.65 o 
  -9   2   5       24.28       36.77     17.92 o 
  -8   2   5      209.27      239.65     17.42 o 
  -7   2   5       60.69       82.55     16.51 o 
  -6   2   5      730.87      638.07     13.16 o 
  -5   2   5        6.98       -1.96      5.06 o 
  -4   2   5       82.75       82.69      5.88 o 
  -3   2   5      839.34      732.72     11.85 o 
  -2   2   5     1135.68     1038.06     12.59 o 
  -1   2   5        4.11       -2.33      3.06 o 
   0   2   5        4.25        0.14      3.66 o 
   1   2   5      197.56      195.68      7.21 o 
   2   2   5       35.84       12.64      4.19 o 
   3   2   5      360.52      374.04      7.26 o 
   4   2   5        0.01        0.02      3.77 o 
   5   2   5       62.18       84.51      7.16 o 
   6   2   5        0.06       -2.21      7.02 o 
   7   2   5        7.30       -1.11     11.31 o 
   8   2   5       58.09       66.14     18.38 o 
  -9   3   5        8.10        4.85     13.14 o 
  -8   3   5       13.21       18.54     10.52 o 
  -7   3   5        7.15       -8.67      8.47 o 
  -6   3   5        3.56       18.68      8.34 o 
  -5   3   5       38.25       50.45      5.93 o 
  -4   3   5      190.00      202.89      9.16 o 
  -3   3   5       59.86       73.14      4.82 o 
  -2   3   5       15.78       21.50      3.25 o 
  -1   3   5        0.47        0.62      2.68 o 
   0   3   5     1477.28     1393.32     14.35 o 
   1   3   5     2559.63     2629.74     30.35 o 
   2   3   5       65.97       86.06      8.08 o 
   3   3   5      218.00      214.48      7.96 o 
   4   3   5       87.05      102.26      9.94 o 
   5   3   5      555.51      512.18     11.82 o 
   6   3   5      185.32      200.53     15.55 o 
   7   3   5      113.63      152.96     26.13 o 
   8   3   5       26.68       33.19     14.19 o 
  -9   4   5        9.38       -7.17     13.54 o 
  -8   4   5      450.99      481.52     18.24 o 
  -7   4   5       33.75       20.98      9.59 o 
  -6   4   5      135.66      180.28     11.67 o 
  -5   4   5       63.17       53.68      6.67 o 
  -4   4   5        2.41       -4.32      4.78 o 
  -3   4   5      125.47      128.96      6.47 o 
  -2   4   5     2078.61     2016.44     23.41 o 
  -1   4   5      391.04      376.20      6.13 o 
   0   4   5      645.68      682.53      8.08 o 
   1   4   5      134.64      125.64      5.46 o 
   2   4   5      123.70      123.86     10.12 o 
   3   4   5      536.73      547.84     11.42 o 
   4   4   5       25.88       29.78      6.46 o 
   5   4   5       91.94       84.43      9.09 o 
   6   4   5      219.99      232.20     12.53 o 
   7   4   5       45.51       34.32     12.38 o 
   8   4   5      137.44      129.52     16.76 o 
  -8   5   5      798.92      909.62     34.98 o 
  -7   5   5        1.82       -4.89      9.14 o 
  -6   5   5       14.44       13.60      8.55 o 
  -5   5   5       38.84       32.26     12.01 o 
  -4   5   5      248.29      237.05      8.72 o 
  -3   5   5       73.19       82.48      5.86 o 
  -2   5   5     2500.04     2473.82     27.50 o 
  -1   5   5      108.91       98.04      5.06 o 
   0   5   5      213.62      234.27      4.86 o 
   1   5   5      351.31      363.06      8.68 o 
   2   5   5       23.78       19.10      5.00 o 
   3   5   5        0.11        1.63      5.77 o 
   4   5   5      123.25      132.54      9.13 o 
   5   5   5       43.29       39.39      8.30 o 
   6   5   5      236.38      280.60     13.34 o 
   7   5   5        8.67        0.25      9.09 o 
   8   5   5       10.23        7.23     13.31 o 
  -8   6   5      329.24      330.25     20.52 o 
  -7   6   5       19.19       15.86      9.82 o 
  -6   6   5        1.53       -4.54      8.26 o 
  -5   6   5      192.46      242.59     15.55 o 
  -4   6   5        0.28       -1.00      4.82 o 
  -3   6   5       96.71      137.92      6.82 o 
  -2   6   5      230.96      283.07      9.71 o 
  -1   6   5      116.85      113.64      5.15 o 
   0   6   5       10.40        3.83      2.96 o 
   1   6   5      277.76      315.98      9.68 o 
   2   6   5        5.02        3.20      5.39 o 
   3   6   5       54.66       60.62      9.06 o 
   4   6   5        0.02       -4.12      6.81 o 
   5   6   5      410.46      398.23     13.79 o 
   6   6   5     1030.91     1123.47     22.90 o 
   7   6   5       59.28       85.72     11.35 o 
  -8   7   5        2.98       -2.56     10.92 o 
  -7   7   5        0.92       28.86     10.07 o 
  -6   7   5       29.59        9.18      9.71 o 
  -5   7   5      154.90      145.83     10.99 o 
  -4   7   5       41.56       45.53      5.85 o 
  -3   7   5        7.73        3.65      4.54 o 
  -2   7   5        3.14        2.03      4.74 o 
  -1   7   5      107.60      124.78      5.15 o 
   0   7   5       73.34       77.33      4.45 o 
   1   7   5      580.05      572.97     12.93 o 
   2   7   5      264.02      269.16      9.95 o 
   3   7   5      295.36      291.66     10.49 o 
   4   7   5      680.65      666.79     17.73 o 
   5   7   5      121.65       93.89     10.00 o 
   6   7   5      819.81      830.01     20.16 o 
   7   7   5      418.76      452.45     17.33 o 
  -8   8   5       42.04       41.37     12.15 o 
  -7   8   5       44.43       46.11     10.97 o 
  -6   8   5      119.88      169.13     12.61 o 
  -5   8   5       23.58       28.98      8.67 o 
  -4   8   5       18.60       12.13      7.34 o 
  -3   8   5       20.17       14.17      5.10 o 
  -2   8   5      177.77      196.28     11.02 o 
  -1   8   5      362.84      345.56     10.97 o 
   0   8   5        0.31        4.95      3.39 o 
   1   8   5       42.04       46.35      7.45 o 
   2   8   5       74.38       74.38      7.40 o 
   3   8   5        2.90       -4.33      5.86 o 
   4   8   5     2466.90     2437.30     33.84 o 
   5   8   5       13.32       15.94      8.47 o 
   6   8   5        0.55        9.00      9.09 o 
   7   8   5        8.94       17.75     10.61 o 
  -8   9   5        3.25        0.48     12.79 o 
  -7   9   5       85.15       91.09     12.49 o 
  -6   9   5       51.35       43.02     10.37 o 
  -5   9   5      107.21      152.72     11.64 o 
  -4   9   5      962.69      920.86     19.91 o 
  -3   9   5      135.63      154.62      9.59 o 
  -2   9   5       14.01       17.54      6.46 o 
  -1   9   5       72.05      110.17      6.81 o 
   0   9   5      720.40      768.25     16.24 o 
   1   9   5        9.04        6.03      4.46 o 
   2   9   5       16.61        9.02      8.00 o 
   3   9   5       47.35       43.12     12.73 o 
   4   9   5     2494.55     2376.67     39.36 o 
   5   9   5       20.50        3.62      8.43 o 
   6   9   5       20.97       38.79      9.82 o 
   7   9   5        3.98        2.76     10.46 o 
  -8  10   5       26.48       24.83     12.22 o 
  -7  10   5        0.00        0.58     10.37 o 
  -6  10   5      263.11      336.58     16.54 o 
  -5  10   5      125.11      105.80     11.09 o 
  -4  10   5      704.54      671.50     17.67 o 
  -3  10   5       11.19       11.82      6.90 o 
  -2  10   5        0.36       -6.06      5.49 o 
  -1  10   5       44.72       56.45      8.57 o 
   0  10   5      272.12      273.19     13.38 o 
   1  10   5       46.66       54.65      5.50 o 
   2  10   5        0.13       -0.32      6.37 o 
   3  10   5        1.30      -11.66      8.14 o 
   4  10   5      489.91      459.55     17.51 o 
   5  10   5       16.98       16.46      9.28 o 
   6  10   5        2.05       -1.42      9.46 o 
   7  10   5        9.03        6.29     10.89 o 
  -7  11   5        0.79       -8.45     10.08 o 
  -6  11   5        0.33        4.33      9.78 o 
  -5  11   5      665.34      657.01     19.14 o 
  -4  11   5       10.14        6.11      8.07 o 
  -3  11   5      198.25      225.36     17.86 o 
  -2  11   5        7.06       11.14      7.16 o 
  -1  11   5       32.42       42.65      7.65 o 
   0  11   5        1.50       -6.14      5.35 o 
   1  11   5       38.53       40.77     11.18 o 
   2  11   5        4.12        0.53      6.61 o 
   3  11   5       15.02       -5.18      8.79 o 
   4  11   5      208.99      239.45     27.22 o 
   5  11   5       44.75       52.99     12.87 o 
   6  11   5        2.85       16.06     10.29 o 
  -7  12   5        4.85       13.42     11.36 o 
  -6  12   5       69.39       87.52     12.57 o 
  -5  12   5      181.44      201.95     13.78 o 
  -4  12   5      229.05      252.13     13.67 o 
  -3  12   5      347.81      346.64     21.59 o 
  -2  12   5        5.34        0.69      6.37 o 
  -1  12   5       44.74       50.95      6.87 o 
   0  12   5       14.83        8.35      6.04 o 
   1  12   5       14.20       22.93      7.34 o 
   2  12   5       86.53      113.67     12.58 o 
   3  12   5      285.86      259.94     15.29 o 
   4  12   5        0.22      -12.96      9.53 o 
   5  12   5       16.94        0.82     11.62 o 
   6  12   5        0.14        6.79     12.03 o 
  -7  13   5        6.59        2.99     12.75 o 
  -6  13   5       43.30       83.12     12.42 o 
  -5  13   5        3.78       -3.25     17.43 o 
  -4  13   5      602.79      619.26     18.69 o 
  -3  13   5       13.14       12.54      7.50 o 
  -2  13   5       19.19       21.56      7.34 o 
  -1  13   5        4.17        7.67      7.29 o 
   0  13   5       29.82       22.88      7.72 o 
   1  13   5        3.36        2.69      7.00 o 
   2  13   5       26.99       44.18     20.07 o 
   3  13   5       36.65       40.38     11.65 o 
   4  13   5       94.30      125.80     13.43 o 
   5  13   5       35.99       24.12     11.83 o 
   6  13   5       34.37       22.27     12.96 o 
  -6  14   5       27.39       34.83     13.14 o 
  -5  14   5       21.83        6.51     10.23 o 
  -4  14   5      448.49      449.32     17.21 o 
  -3  14   5       86.36       66.60     11.81 o 
  -2  14   5       19.47        9.46      7.46 o 
  -1  14   5        4.37        0.73      6.61 o 
   0  14   5      579.94      552.24     16.29 o 
   1  14   5        2.56       -2.14      8.23 o 
   2  14   5        0.01       -1.49     10.79 o 
   3  14   5        1.99       10.79     15.27 o 
   4  14   5      112.06      113.60     13.53 o 
   5  14   5        0.32        2.83     11.57 o 
  -6  15   5       28.63       14.77     11.52 o 
  -5  15   5        0.45       -1.29     10.22 o 
  -4  15   5      163.07      177.03     24.04 o 
  -3  15   5       30.75       13.66      7.07 o 
  -2  15   5       15.25       13.13      7.71 o 
  -1  15   5      518.19      477.84     15.56 o 
   0  15   5        0.06       -7.13      8.10 o 
   1  15   5      166.28      150.70     16.17 o 
   2  15   5        5.19       18.52     12.01 o 
   3  15   5       11.26       13.10     12.60 o 
   4  15   5      182.74      156.61     15.10 o 
   5  15   5      208.84      271.20     40.31 o 
  -5  16   5        0.01       -7.83     10.46 o 
  -4  16   5       28.65       38.60     11.24 o 
  -3  16   5       86.62      126.40     13.21 o 
  -2  16   5        8.40       -5.34      9.17 o 
  -1  16   5        0.49        2.72      7.42 o 
   0  16   5       16.01        0.55      8.72 o 
   1  16   5       43.42       41.36     13.70 o 
   2  16   5       54.58       67.10     14.79 o 
   3  16   5        3.90       11.22     12.69 o 
   4  16   5      158.65      121.13     17.20 o 
   5  16   5        3.16        6.76     23.30 o 
  -5  17   5       37.50       43.69     12.48 o 
  -4  17   5        0.41      -13.67      9.11 o 
  -3  17   5       29.86       13.90     11.59 o 
  -2  17   5       35.93       28.14      9.34 o 
  -1  17   5      121.82      106.06     12.01 o 
   0  17   5        8.37        8.13     13.42 o 
   1  17   5        1.09       -5.19     12.54 o 
   2  17   5       91.93      104.51     15.98 o 
   3  17   5        0.78       15.27     20.42 o 
   4  17   5       21.01       58.32     15.52 o 
  -4  18   5       72.90       58.28     16.76 o 
  -3  18   5        3.99        2.33     10.86 o 
  -2  18   5      225.77      198.12     12.89 o 
  -1  18   5       15.73        1.71     10.09 o 
   0  18   5       55.35       45.33     15.59 o 
   1  18   5        3.85        5.16     12.85 o 
   2  18   5        2.71       17.65     14.49 o 
   3  18   5       22.50       16.00     22.86 o 
  -3  19   5       62.74       72.76     12.48 o 
  -2  19   5       26.70       23.86     11.52 o 
  -1  19   5        7.45        1.23     14.56 o 
   0  19   5      105.22      107.62     18.00 o 
   1  19   5        7.48       13.82     12.78 o 
   2  19   5       56.71       75.81     14.47 o 
  -2  20   5        5.48        1.13     10.76 o 
  -1  20   5        5.80       -3.03     15.31 o 
   0  20   5       79.50      128.37     52.09 o 
   1  20   5        2.90       -5.97     30.21 o 
  -8   0   6       61.01      113.29     25.95 o 
  -6   0   6        0.06       16.43     10.44 o 
  -4   0   6       70.49       77.65     10.96 o 
  -2   0   6      762.60      694.94     19.63 o 
   2   0   6      216.93      267.94      9.31 o 
   4   0   6       13.39        9.07      8.35 o 
   6   0   6       70.16       42.88     14.35 o 
   8   0   6      753.55      772.07     46.12 o 
  -9   1   6       11.09       15.92     17.03 o 
  -8   1   6      197.73      163.17     30.60 o 
  -7   1   6       10.49       10.69      9.00 o 
  -6   1   6        2.43       -3.03      5.92 o 
  -5   1   6      149.45      189.11      9.39 o 
  -4   1   6      368.87      358.10     10.34 o 
  -3   1   6      176.44      175.86      9.56 o 
  -2   1   6      347.91      380.73     12.90 o 
  -1   1   6      284.00      311.88      6.89 o 
   0   1   6     5628.81     5912.85     60.32 o 
   1   1   6      435.20      446.46      8.91 o 
   2   1   6       35.17       42.97      4.90 o 
   3   1   6      105.25      128.80      5.72 o 
   4   1   6        4.45        0.74      5.04 o 
   5   1   6       26.33       20.53     12.75 o 
   6   1   6        1.51        4.68     12.66 o 
   7   1   6        2.40       33.34     12.84 o 
   8   1   6       38.05       58.75     18.07 o 
  -8   2   6      685.51      530.71     22.08 o 
  -7   2   6       19.23       11.20      9.19 o 
  -6   2   6        0.02        2.48      5.91 o 
  -5   2   6        1.72        1.59      5.55 o 
  -4   2   6      423.78      448.76     13.30 o 
  -3   2   6      308.98      303.06      7.80 o 
  -2   2   6       32.43       29.23      4.59 o 
  -1   2   6      103.72      107.69      5.94 o 
   0   2   6     4753.81     5032.63     47.08 o 
   1   2   6      267.55      269.91     11.22 o 
   2   2   6      173.59      187.64      7.35 o 
   3   2   6       50.79       44.50      5.95 o 
   4   2   6       39.45       34.10      5.75 o 
   5   2   6        3.56       -0.66      5.89 o 
   6   2   6       65.15       58.03     10.63 o 
   7   2   6        2.28        6.66     12.00 o 
   8   2   6       32.79       56.59     18.41 o 
  -8   3   6      710.70      533.45     33.74 o 
  -7   3   6        1.10        3.82      8.97 o 
  -6   3   6        1.12        2.26      7.93 o 
  -5   3   6       54.67       43.31      6.68 o 
  -4   3   6     2007.52     1927.46     21.68 o 
  -3   3   6       19.32       10.67      3.78 o 
  -2   3   6       27.06        6.70      3.38 o 
  -1   3   6      397.64      390.11      9.07 o 
   0   3   6     1945.40     2100.08     20.35 o 
   1   3   6        0.33        0.58      3.40 o 
   2   3   6      129.71      133.94      6.95 o 
   3   3   6      230.09      247.11      9.26 o 
   4   3   6      351.48      403.05     12.74 o 
   5   3   6       87.32      114.92      8.00 o 
   6   3   6        4.74        9.01     10.58 o 
   7   3   6        4.12        7.55     11.63 o 
  -8   4   6      203.83      167.56     16.34 o 
  -7   4   6        0.40        5.99      9.33 o 
  -6   4   6       58.66       50.46      9.33 o 
  -5   4   6       15.91       -2.81      5.76 o 
  -4   4   6      348.80      357.43     19.55 o 
  -3   4   6      614.73      662.41     11.57 o 
  -2   4   6      435.15      451.43     10.18 o 
  -1   4   6      375.70      419.11      6.92 o 
   0   4   6      192.55      211.94      5.76 o 
   1   4   6       62.95       76.19      5.21 o 
   2   4   6       35.96       48.30      7.10 o 
   3   4   6      254.00      273.62      9.61 o 
   4   4   6      280.54      316.91     10.10 o 
   5   4   6      124.45      108.90     14.29 o 
   6   4   6       54.79       37.45     11.84 o 
   7   4   6       93.62      145.03     17.98 o 
  -8   5   6       49.73       45.30     11.84 o 
  -7   5   6       83.22       90.58     11.56 o 
  -6   5   6       96.17      113.72     10.92 o 
  -5   5   6        0.68       -0.79      7.27 o 
  -4   5   6        1.26       -3.13      5.23 o 
  -3   5   6      290.45      281.74     10.20 o 
  -2   5   6      324.05      302.21      9.00 o 
  -1   5   6        0.26        2.84      2.95 o 
   0   5   6      124.47      141.39      4.43 o 
   1   5   6       21.72       31.21      4.74 o 
   2   5   6       17.64       27.65      5.06 o 
   3   5   6        0.65       -4.14      6.32 o 
   4   5   6     1829.02     1833.19     36.26 o 
   5   5   6      951.47      904.66     19.24 o 
   6   5   6       42.74       39.43      8.43 o 
   7   5   6       38.86       -1.97     12.86 o 
  -8   6   6      103.06       76.96     12.71 o 
  -7   6   6        4.64       -8.55      9.25 o 
  -6   6   6        0.83       -6.02      8.20 o 
  -5   6   6        2.94        3.06      9.61 o 
  -4   6   6      100.72      109.05      7.35 o 
  -3   6   6       59.82       48.16      6.56 o 
  -2   6   6        2.19        7.62      4.82 o 
  -1   6   6      230.58      239.96      6.57 o 
   0   6   6      261.22      246.26      6.02 o 
   1   6   6        2.00       -1.79      6.67 o 
   2   6   6      113.89      143.03      9.12 o 
   3   6   6      170.52      180.01      9.49 o 
   4   6   6      534.06      451.33     13.30 o 
   5   6   6      129.48      144.51     10.92 o 
   6   6   6       44.05       44.59      9.53 o 
   7   6   6       42.72       34.68     17.40 o 
  -8   7   6       17.55       31.78     14.12 o 
  -7   7   6       10.56       11.13      9.79 o 
  -6   7   6       42.91       32.57      9.51 o 
  -5   7   6        2.21       10.85      7.86 o 
  -4   7   6       64.26       52.25      6.39 o 
  -3   7   6      128.19      126.69     11.23 o 
  -2   7   6      660.39      786.66     14.15 o 
  -1   7   6       30.38       31.04      4.91 o 
   0   7   6        5.05        1.53      3.49 o 
   1   7   6       14.10        9.97      6.16 o 
   2   7   6     1174.85     1169.28     19.77 o 
   3   7   6      375.48      330.28     11.92 o 
   4   7   6      302.05      336.87     14.91 o 
   5   7   6      122.45      148.50     11.12 o 
   6   7   6      726.01      691.59     22.18 o 
   7   7   6       74.04       87.93     14.80 o 
  -8   8   6        5.18       -3.36     11.12 o 
  -7   8   6       29.50       34.42     10.83 o 
  -6   8   6      135.28      137.03     12.07 o 
  -5   8   6       42.45       24.54      8.65 o 
  -4   8   6       63.80       64.92      8.63 o 
  -3   8   6       21.00       32.84      5.25 o 
  -2   8   6      264.84      304.28     15.44 o 
  -1   8   6      167.39      199.31      6.70 o 
   0   8   6       12.00       27.59      4.31 o 
   1   8   6      418.84      419.53     12.52 o 
   2   8   6       13.12        1.50      6.34 o 
   3   8   6      494.78      463.30     13.33 o 
   4   8   6        0.29       -0.45      8.67 o 
   5   8   6       13.56        2.73     10.62 o 
   6   8   6      618.60      581.70     21.11 o 
   7   8   6       10.35       22.76     12.70 o 
  -8   9   6        0.82       -7.01     11.53 o 
  -7   9   6      309.84      295.57     16.38 o 
  -6   9   6        2.07        0.24      9.09 o 
  -5   9   6      340.41      361.47     15.30 o 
  -4   9   6        7.35        1.48      7.55 o 
  -3   9   6      156.23      167.76      9.18 o 
  -2   9   6        6.46        6.14      5.65 o 
  -1   9   6       35.68       36.88      4.68 o 
   0   9   6       72.12       96.64      7.71 o 
   1   9   6      114.36      130.06     10.92 o 
   2   9   6     2259.27     2173.52     30.43 o 
   3   9   6       29.50       19.19      7.37 o 
   4   9   6      154.69      162.61     13.20 o 
   5   9   6        1.79       13.37     10.48 o 
   6   9   6      398.59      358.33     26.57 o 
   7   9   6        0.83      -15.62     10.41 o 
  -7  10   6       64.01       71.18     16.48 o 
  -6  10   6      506.97      456.38     17.69 o 
  -5  10   6       82.04       83.86     10.66 o 
  -4  10   6       13.53        9.71      7.98 o 
  -3  10   6       89.10      100.54      8.61 o 
  -2  10   6      138.08      167.74      9.78 o 
  -1  10   6       62.35       49.75      8.94 o 
   0  10   6        2.86        7.35      5.15 o 
   1  10   6      103.83      101.89      9.04 o 
   2  10   6     2546.61     2397.21     33.15 o 
   3  10   6      369.46      368.64     15.80 o 
   4  10   6       49.51       58.31     11.00 o 
   5  10   6       36.17       37.67     11.22 o 
   6  10   6       20.21       25.05     12.24 o 
  -7  11   6        0.89       -2.85     10.73 o 
  -6  11   6       42.44      102.57     15.08 o 
  -5  11   6        0.11       -1.69      8.77 o 
  -4  11   6        4.48       -5.57      8.48 o 
  -3  11   6       67.15       64.76      8.13 o 
  -2  11   6       33.77       46.38      7.21 o 
  -1  11   6       47.36       75.41      7.17 o 
   0  11   6      172.84      194.58     11.28 o 
   1  11   6       31.83       27.98      8.53 o 
   2  11   6     2109.67     2071.17     30.52 o 
   3  11   6       37.68       36.13     11.40 o 
   4  11   6        1.32       -7.71      9.56 o 
   5  11   6        3.05       12.69     10.87 o 
   6  11   6        0.46      -11.69     11.48 o 
  -7  12   6        0.01       -4.10     11.01 o 
  -6  12   6     1361.63     1259.91     28.37 o 
  -5  12   6      363.78      411.94     17.03 o 
  -4  12   6       96.29      109.02     11.03 o 
  -3  12   6        5.48        0.97      7.10 o 
  -2  12   6      104.53       98.69      8.99 o 
  -1  12   6       20.41       22.66      6.48 o 
   0  12   6        0.10      -11.36      7.58 o 
   1  12   6      123.43      128.27     13.55 o 
   2  12   6      440.06      406.47     17.31 o 
   3  12   6       53.00       52.48     11.13 o 
   4  12   6       41.25       38.49     11.59 o 
   5  12   6       84.81      125.42     14.54 o 
   6  12   6        0.01        4.73     12.41 o 
  -6  13   6       38.71       32.13     11.56 o 
  -5  13   6      213.14      238.05     15.03 o 
  -4  13   6      133.19      117.02     11.68 o 
  -3  13   6       71.87       82.18      9.33 o 
  -2  13   6       52.52       55.89      8.06 o 
  -1  13   6        0.01        0.08      7.45 o 
   0  13   6       10.78        9.19      8.07 o 
   1  13   6        9.97        2.05      8.66 o 
   2  13   6      349.40      308.74     19.83 o 
   3  13   6      133.44      141.63     19.86 o 
   4  13   6       44.27       34.85     11.74 o 
   5  13   6        6.15       -8.88     11.49 o 
   6  13   6        0.01        9.45     12.99 o 
  -6  14   6        7.61       -2.67     10.74 o 
  -5  14   6       43.40       51.57     11.66 o 
  -4  14   6       11.41       19.94      9.09 o 
  -3  14   6        6.69       10.09      8.06 o 
  -2  14   6       30.19       44.47      8.22 o 
  -1  14   6      126.66      147.34     23.65 o 
   0  14   6       74.82       84.39     10.09 o 
   1  14   6       35.03       19.60      8.75 o 
   2  14   6       59.27       60.67     14.79 o 
   3  14   6       69.29       86.47     12.77 o 
   4  14   6        0.36        1.65     11.14 o 
   5  14   6       19.77       14.12     12.55 o 
  -6  15   6       43.14       54.58     13.28 o 
  -5  15   6       17.89       12.54     10.43 o 
  -4  15   6       36.71       45.85      9.94 o 
  -3  15   6       52.61       42.72     11.67 o 
  -2  15   6       97.92      134.47     10.38 o 
  -1  15   6        0.44       -2.73      7.68 o 
   0  15   6        7.94       11.94      8.79 o 
   1  15   6        5.22       -2.18     11.62 o 
   2  15   6        0.01       -4.43     11.34 o 
   3  15   6       18.68       13.76     12.51 o 
   4  15   6        2.30       -6.96     18.25 o 
   5  15   6       44.92       42.99     13.83 o 
  -5  16   6       44.22       35.02     11.99 o 
  -4  16   6       40.36       36.46     10.08 o 
  -3  16   6      121.49      129.84     11.31 o 
  -2  16   6      288.71      319.73     16.03 o 
  -1  16   6       64.93       61.81     14.54 o 
   0  16   6       23.81        8.95      9.17 o 
   1  16   6        8.48       -1.68     12.03 o 
   2  16   6        5.92       19.53     12.89 o 
   3  16   6       16.96       59.89     15.04 o 
   4  16   6      159.70      130.46     17.93 o 
  -5  17   6       16.19        2.81     10.51 o 
  -4  17   6       30.13       35.60     11.44 o 
  -3  17   6       19.84       10.51      9.10 o 
  -2  17   6        2.78       -4.29     11.62 o 
  -1  17   6       15.31        6.83      9.84 o 
   0  17   6        1.92       -0.99     15.08 o 
   1  17   6       41.80       43.60     14.22 o 
   2  17   6        0.24       17.37     15.72 o 
   3  17   6       15.70       32.31     14.77 o 
   4  17   6       75.54       46.80     16.25 o 
  -4  18   6        0.38       -5.65      9.65 o 
  -3  18   6       79.35       80.49     16.08 o 
  -2  18   6       16.74       15.19     13.67 o 
  -1  18   6      198.15      254.81     27.24 o 
   0  18   6       42.47       45.82     15.88 o 
   1  18   6        0.52       12.69     13.90 o 
   2  18   6       11.33        3.19     14.21 o 
   3  18   6        0.84       10.05     14.52 o 
  -3  19   6       11.76       -0.37     14.09 o 
  -2  19   6        1.05      -15.77     10.51 o 
  -1  19   6      102.46      116.08     19.78 o 
   0  19   6        2.79      -20.37     14.23 o 
   1  19   6       42.09       83.37     19.34 o 
   2  19   6       19.27       25.05     15.08 o 
  -7   0   7       89.58      145.41     25.07 o 
  -5   0   7      125.17      123.99     13.70 o 
  -3   0   7        3.26       -1.67      7.54 o 
  -1   0   7      252.44      270.37     14.77 o 
   1   0   7     1215.32     1227.76     20.13 o 
   3   0   7       74.08       72.56      7.49 o 
   5   0   7       10.87       17.27     11.96 o 
   7   0   7       19.16        7.79     15.16 o 
  -8   1   7      166.34      162.98     20.25 o 
  -7   1   7        1.77        7.17      8.99 o 
  -6   1   7      542.27      578.71     17.70 o 
  -5   1   7       35.85       44.97      8.18 o 
  -4   1   7      171.56      185.31      8.56 o 
  -3   1   7        6.46        7.58      5.16 o 
  -2   1   7        6.43       17.72      5.22 o 
  -1   1   7      101.62      115.89      5.70 o 
   0   1   7      623.88      723.46     13.35 o 
   1   1   7      125.42      146.64      6.83 o 
   2   1   7      757.12      762.87     13.03 o 
   3   1   7        6.39        1.81      5.20 o 
   4   1   7       16.64        7.20      7.53 o 
   5   1   7       61.32       55.83      9.70 o 
   6   1   7       92.12       77.58     11.12 o 
   7   1   7       55.21       47.95     17.98 o 
  -8   2   7        5.12        3.39     15.18 o 
  -7   2   7        8.27       33.35     11.25 o 
  -6   2   7       54.18       67.64      8.10 o 
  -5   2   7      325.11      304.55     10.90 o 
  -4   2   7        6.67       12.23      5.25 o 
  -3   2   7        9.70        6.57      5.10 o 
  -2   2   7      541.42      524.85     13.19 o 
  -1   2   7       97.25      111.00      6.66 o 
   0   2   7      809.83      806.52     12.84 o 
   1   2   7        0.00       -0.27      5.33 o 
   2   2   7      302.34      322.89      9.23 o 
   3   2   7      316.12      318.71      9.89 o 
   4   2   7        0.26       -1.17      6.08 o 
   5   2   7       53.10       45.01      9.41 o 
   6   2   7      636.30      647.42     38.29 o 
   7   2   7        0.34        1.89     11.64 o 
  -8   3   7        1.42      -10.04     14.60 o 
  -7   3   7        5.90        2.46      9.23 o 
  -6   3   7        4.24        5.27      8.30 o 
  -5   3   7       16.66        2.72      6.16 o 
  -4   3   7      154.26      143.08      8.20 o 
  -3   3   7        9.40        5.85      3.37 o 
  -2   3   7     2098.55     1991.29     23.65 o 
  -1   3   7      721.00      801.27     14.43 o 
   0   3   7       56.28       48.41      5.50 o 
   1   3   7       90.73      110.43      5.90 o 
   2   3   7        4.17        8.79      5.26 o 
   3   3   7     1493.19     1402.90     20.17 o 
   4   3   7      159.02      155.70      9.05 o 
   5   3   7       22.84       18.58      9.09 o 
   6   3   7      189.38      151.81     14.91 o 
   7   3   7       24.42       13.82     12.38 o 
  -8   4   7       19.30       -0.23     10.60 o 
  -7   4   7        0.71       -0.19      9.27 o 
  -6   4   7        2.06        1.58      8.61 o 
  -5   4   7       68.16       76.00      7.82 o 
  -4   4   7      117.18      114.22      7.74 o 
  -3   4   7      108.77      118.53      7.56 o 
  -2   4   7     2413.67     2430.67     34.23 o 
  -1   4   7      101.72      103.97      5.12 o 
   0   4   7        0.61        1.59      3.34 o 
   1   4   7     1036.99     1019.35     14.04 o 
   2   4   7       32.30       32.73      6.04 o 
   3   4   7      430.49      436.50     19.63 o 
   4   4   7       88.58       90.90      8.36 o 
   5   4   7      342.33      282.48     17.27 o 
   6   4   7      146.01      136.90     14.29 o 
   7   4   7       15.75       18.07     12.85 o 
  -8   5   7        0.93       -7.95     10.74 o 
  -7   5   7       12.60        4.79      9.68 o 
  -6   5   7       14.49       17.10     11.00 o 
  -5   5   7        1.29       -3.81      5.90 o 
  -4   5   7      273.90      301.21     10.50 o 
  -3   5   7       72.74       65.40      5.91 o 
  -2   5   7       82.90      104.41      6.78 o 
  -1   5   7        0.75       -4.94      3.29 o 
   0   5   7        0.37       -6.91      4.60 o 
   1   5   7        9.24       20.93      5.10 o 
   2   5   7       21.48       12.84      5.22 o 
   3   5   7       92.88      107.16      8.26 o 
   4   5   7     1028.78     1004.76     20.27 o 
   5   5   7       12.39       14.03      8.49 o 
   6   5   7        4.97       -6.77     11.06 o 
   7   5   7        3.07       -2.72     12.50 o 
  -8   6   7        1.17      -10.68     10.57 o 
  -7   6   7       32.07       71.90     11.48 o 
  -6   6   7       10.57      -12.72      8.48 o 
  -5   6   7       25.32       21.26      8.31 o 
  -4   6   7      176.48      220.13     10.49 o 
  -3   6   7      116.58      115.69      6.88 o 
  -2   6   7       58.54       64.43      6.67 o 
  -1   6   7       44.60       51.23      4.17 o 
   0   6   7       20.85       16.76      5.32 o 
   1   6   7      116.36      107.41      6.64 o 
   2   6   7       92.12      107.17      7.58 o 
   3   6   7      151.41      161.21      8.97 o 
   4   6   7     2189.99     2187.38     35.01 o 
   5   6   7       75.11       66.67      9.90 o 
   6   6   7       27.23       40.48     12.34 o 
   7   6   7        1.45        4.67     12.90 o 
  -8   7   7        8.80       17.81     11.89 o 
  -7   7   7       92.53       85.78     12.17 o 
  -6   7   7        0.33      -12.83      8.55 o 
  -5   7   7       10.85      -10.70      7.69 o 
  -4   7   7       38.13       42.99      6.54 o 
  -3   7   7        1.71        1.50      4.98 o 
  -2   7   7       19.23       24.26      5.70 o 
  -1   7   7      325.29      339.03      7.95 o 
   0   7   7        8.18       12.81      4.29 o 
   1   7   7       41.35       49.78      7.21 o 
   2   7   7     1054.70     1023.85     16.84 o 
   3   7   7      311.72      321.01     12.85 o 
   4   7   7     1484.15     1439.65     33.85 o 
   5   7   7      288.25      267.51     18.78 o 
   6   7   7       45.45       63.82     13.47 o 
   7   7   7       86.34       64.63     14.72 o 
  -8   8   7       52.47       57.15     12.83 o 
  -7   8   7      107.80      124.53     13.21 o 
  -6   8   7        0.10      -12.92      8.61 o 
  -5   8   7        2.77      -11.54      7.69 o 
  -4   8   7        0.90       -3.27      7.16 o 
  -3   8   7       10.08       13.01      5.42 o 
  -2   8   7       71.89       94.32     12.21 o 
  -1   8   7       61.72       70.73      5.21 o 
   0   8   7      274.73      294.21     11.04 o 
   1   8   7      421.66      377.34     14.41 o 
   2   8   7     2287.02     2186.28     30.93 o 
   3   8   7      196.04      200.88     10.71 o 
   4   8   7      457.57      441.18     17.43 o 
   5   8   7        0.13      -14.03      9.36 o 
   6   8   7       21.47       23.39     10.16 o 
  -7   9   7        7.52        1.95     10.34 o 
  -6   9   7      234.03      236.80     14.45 o 
  -5   9   7        0.77      -13.40     10.59 o 
  -4   9   7        1.48       -6.12      6.77 o 
  -3   9   7       11.14       14.50      6.69 o 
  -2   9   7       11.13       21.09      6.20 o 
  -1   9   7        2.61        8.55      5.16 o 
   0   9   7      183.27      238.28     14.16 o 
   1   9   7      169.94      166.80     13.74 o 
   2   9   7      811.38      761.32     17.24 o 
   3   9   7      127.32      137.48     11.72 o 
   4   9   7      112.26      135.41     16.73 o 
   5   9   7        0.31       -9.95     10.19 o 
   6   9   7       52.97       65.51     13.73 o 
  -7  10   7       30.44       22.76     11.54 o 
  -6  10   7      106.45      114.46     12.57 o 
  -5  10   7        3.82        3.03      8.92 o 
  -4  10   7       41.44       56.76      8.44 o 
  -3  10   7        0.73       -8.81      6.54 o 
  -2  10   7      160.59      193.80     12.85 o 
  -1  10   7      171.82      185.99     10.20 o 
   0  10   7       61.43       68.18     22.93 o 
   1  10   7        0.08       -1.26      7.35 o 
   2  10   7        5.88        0.22      7.09 o 
   3  10   7        1.62      -10.32      8.75 o 
   4  10   7       14.24       22.94     11.29 o 
   5  10   7        2.12        0.62     10.73 o 
   6  10   7       20.24       19.91     12.56 o 
  -7  11   7      428.65      428.88     27.18 o 
  -6  11   7       57.17       56.92     11.75 o 
  -5  11   7      102.36      104.98     13.81 o 
  -4  11   7      118.34      100.54     11.94 o 
  -3  11   7       18.31       18.47      7.54 o 
  -2  11   7       40.33       35.96      7.15 o 
  -1  11   7       34.40       49.23      8.05 o 
   0  11   7     1277.17     1184.82     25.81 o 
   1  11   7       49.50       37.90     13.94 o 
   2  11   7      312.40      307.86     17.13 o 
   3  11   7       19.06       18.99     10.01 o 
   4  11   7       10.50       -0.85     10.20 o 
   5  11   7        3.40        7.18     11.28 o 
   6  11   7       16.55        7.68     12.76 o 
  -7  12   7      108.51       90.52     13.85 o 
  -6  12   7        0.07       -5.91     10.29 o 
  -5  12   7       88.02       94.80     17.70 o 
  -4  12   7        4.44       -2.69      7.97 o 
  -3  12   7        0.89      -13.08      8.72 o 
  -2  12   7        0.91        7.29      6.64 o 
  -1  12   7        5.41        5.99      9.79 o 
   0  12   7     1115.84     1051.91     38.26 o 
   1  12   7      442.39      418.04     16.56 o 
   2  12   7        9.77        7.72      9.92 o 
   3  12   7        0.73        2.29     10.18 o 
   4  12   7       22.93        1.62     10.63 o 
   5  12   7       22.26       14.03     12.15 o 
  -6  13   7       35.70       20.67     11.36 o 
  -5  13   7        5.96       22.50     10.33 o 
  -4  13   7        4.03       -1.16      8.25 o 
  -3  13   7       43.56       45.30      8.51 o 
  -2  13   7       13.73       32.20     10.25 o 
  -1  13   7       14.86       16.46     10.65 o 
   0  13   7      413.83      382.47     15.20 o 
   1  13   7       76.38       70.10     11.36 o 
   2  13   7      173.46      183.08     24.28 o 
   3  13   7       25.59       33.16     11.29 o 
   4  13   7       25.82       18.72     11.56 o 
   5  13   7       16.35        4.74     12.02 o 
  -6  14   7      127.18      112.38     13.92 o 
  -5  14   7        2.22       -5.26      9.21 o 
  -4  14   7       38.52       40.41      8.53 o 
  -3  14   7        0.78       -9.44      7.62 o 
  -2  14   7       47.05       78.51     13.68 o 
  -1  14   7        0.26       -7.83     10.28 o 
   0  14   7        4.86        4.06      8.86 o 
   1  14   7       13.20       11.75      9.66 o 
   2  14   7      140.81      143.39     16.87 o 
   3  14   7       67.04       54.26     12.81 o 
   4  14   7       14.79        8.36     11.59 o 
   5  14   7       65.14       31.17     13.77 o 
  -5  15   7       10.98       15.83     10.38 o 
  -4  15   7       26.31       10.11      8.57 o 
  -3  15   7      316.51      404.68     15.28 o 
  -2  15   7       11.27        3.76     11.69 o 
  -1  15   7       19.37       26.31      9.80 o 
   0  15   7        2.66      -12.46      8.31 o 
   1  15   7       11.16       21.77     13.26 o 
   2  15   7      258.12      249.01     22.96 o 
   3  15   7       57.04       54.09     14.74 o 
   4  15   7       36.58       33.28     13.13 o 
  -5  16   7       72.33       90.63     12.24 o 
  -4  16   7        1.75       -4.47      9.53 o 
  -3  16   7       36.14       31.54     16.82 o 
  -2  16   7        5.38       -6.75     12.09 o 
  -1  16   7        7.17        4.06      8.56 o 
   0  16   7        3.15      -12.74      8.80 o 
   1  16   7       24.42        5.69     12.28 o 
   2  16   7       82.68       53.58     28.20 o 
   3  16   7       18.02        2.40     16.50 o 
   4  16   7      153.81      190.88     20.96 o 
  -4  17   7       40.61       31.16     12.36 o 
  -3  17   7      146.60      218.87     32.62 o 
  -2  17   7        8.42       -7.33     12.31 o 
  -1  17   7       24.04       34.94     10.86 o 
   0  17   7       93.83      120.27     18.31 o 
   1  17   7        0.15       -8.62     24.43 o 
   2  17   7        0.72        2.52     28.64 o 
   3  17   7       33.10       51.13     16.00 o 
  -3  18   7        0.49      -11.65     13.48 o 
  -2  18   7        0.24       -7.19     11.36 o 
  -1  18   7       17.63       34.87     11.80 o 
   0  18   7        0.49       15.75     14.86 o 
   1  18   7        0.11       -4.60     13.78 o 
   2  18   7       17.23       29.82     15.06 o 
  -2  19   7       73.08       74.98     14.07 o 
  -1  19   7        2.65        3.26     30.84 o 
   0  19   7        8.27        6.42     14.92 o 
   1  19   7        0.40      -10.09     14.20 o 
  -8   0   8       50.85       25.95     23.21 o 
  -6   0   8       13.04        3.61     11.52 o 
  -4   0   8      112.93       94.55     11.56 o 
  -2   0   8      908.22      862.56     22.25 o 
   0   0   8      124.23      119.70     17.58 o 
   2   0   8        1.03       -4.34      6.09 o 
   4   0   8        9.37        2.01     10.90 o 
   6   0   8      677.72      583.09     36.82 o 
  -8   1   8       40.76       47.06     16.78 o 
  -7   1   8       33.12       18.95     10.79 o 
  -6   1   8        1.12        1.32      7.81 o 
  -5   1   8        0.83       -3.27      6.94 o 
  -4   1   8       57.31       74.34      7.63 o 
  -3   1   8       48.59       35.22      6.57 o 
  -2   1   8      977.60      996.00     16.90 o 
  -1   1   8      323.48      341.87      8.50 o 
   0   1   8       99.27      136.97      7.36 o 
   1   1   8      925.68      940.31     12.55 o 
   2   1   8      208.80      208.69      8.53 o 
   3   1   8      220.70      220.21     11.65 o 
   4   1   8        0.66        7.00      7.84 o 
   5   1   8        0.44       -0.09      8.53 o 
   6   1   8        0.11       -5.45     10.95 o 
   7   1   8       10.47        4.49     10.84 o 
  -8   2   8        5.68       14.00     16.08 o 
  -7   2   8       11.17      -10.08     10.12 o 
  -6   2   8       92.88      104.98     10.16 o 
  -5   2   8       29.26       34.60      7.22 o 
  -4   2   8       20.57       10.71      7.21 o 
  -3   2   8        9.16       -0.16      5.70 o 
  -2   2   8      868.28      914.54     16.10 o 
  -1   2   8       66.49       88.02      7.48 o 
   0   2   8       30.40       49.65      6.03 o 
   1   2   8      864.55      861.79     21.58 o 
   2   2   8       65.71       64.75      6.59 o 
   3   2   8      115.16      118.55     10.96 o 
   4   2   8       12.53       10.01      7.98 o 
   5   2   8        9.80        1.94      8.53 o 
   6   2   8        0.59       14.91     10.21 o 
   7   2   8        0.36       -2.55     12.42 o 
  -8   3   8       65.02       67.37     23.70 o 
  -7   3   8       17.86       26.27     11.25 o 
  -6   3   8      358.33      330.65     14.85 o 
  -5   3   8       11.80        3.40      6.20 o 
  -4   3   8       21.13       34.40      6.26 o 
  -3   3   8      373.73      336.85     12.14 o 
  -2   3   8      259.62      243.01     16.44 o 
  -1   3   8       71.47       83.52      6.37 o 
   0   3   8        5.48        7.04      5.42 o 
   1   3   8      644.93      603.57     11.19 o 
   2   3   8      772.34      814.79     14.66 o 
   3   3   8      742.89      722.57     18.21 o 
   4   3   8      527.71      466.90     15.30 o 
   5   3   8       31.51       17.15      9.26 o 
   6   3   8        2.67       19.10     10.33 o 
   7   3   8        1.15        4.39     13.91 o 
  -8   4   8        3.65        8.75     10.88 o 
  -7   4   8       29.93       67.30     11.33 o 
  -6   4   8      195.53      201.22     13.19 o 
  -5   4   8       60.09       46.78      9.55 o 
  -4   4   8       15.88       17.21      5.93 o 
  -3   4   8      281.31      275.10      9.34 o 
  -2   4   8        1.86       -2.11      4.53 o 
  -1   4   8        0.07       -4.97      4.20 o 
   0   4   8       29.36       26.23      5.79 o 
   1   4   8      319.39      339.16      9.18 o 
   2   4   8     1522.53     1474.54     19.00 o 
   3   4   8        0.00      -11.18      7.57 o 
   4   4   8      291.43      248.24     13.23 o 
   5   4   8       20.85       11.65      9.21 o 
   6   4   8        0.05      -15.67     10.45 o 
   7   4   8        0.02       -6.45     12.78 o 
  -8   5   8       20.94       22.33     11.91 o 
  -7   5   8        5.34       -9.74      9.80 o 
  -6   5   8       66.78       53.41     10.51 o 
  -5   5   8       98.99      135.77     12.91 o 
  -4   5   8      643.66      647.47     13.36 o 
  -3   5   8      112.10      121.81      7.31 o 
  -2   5   8        5.22        3.76      5.23 o 
  -1   5   8      578.79      584.82     10.63 o 
   0   5   8        0.95        4.24      5.51 o 
   1   5   8       10.30        5.16      5.21 o 
   2   5   8     3847.31     3706.47     39.96 o 
   3   5   8      213.59      202.71      8.96 o 
   4   5   8       26.42       14.85      7.27 o 
   5   5   8       99.43      100.74     12.98 o 
   6   5   8        1.35        4.60     11.66 o 
   7   5   8       16.96       28.65     13.53 o 
  -8   6   8        1.47      -12.92     20.23 o 
  -7   6   8        7.11       -2.09     10.47 o 
  -6   6   8       30.28       25.22      9.86 o 
  -5   6   8        5.77        7.76      8.73 o 
  -4   6   8      201.94      227.92     10.44 o 
  -3   6   8        6.34        0.28      5.26 o 
  -2   6   8       12.34       16.38      5.58 o 
  -1   6   8       16.49       16.23      4.63 o 
   0   6   8      232.29      229.49      9.11 o 
   1   6   8      189.25      200.75      8.79 o 
   2   6   8      629.53      607.02     16.31 o 
   3   6   8      531.69      557.21     12.56 o 
   4   6   8      302.06      312.83     11.96 o 
   5   6   8        5.64        3.41     10.54 o 
   6   6   8       77.59       92.32     14.84 o 
  -8   7   8       31.32       38.49     12.75 o 
  -7   7   8        0.15        1.60     10.28 o 
  -6   7   8       38.26       35.25     10.24 o 
  -5   7   8        2.62        4.83      7.82 o 
  -4   7   8       43.07       45.03     11.69 o 
  -3   7   8        1.06       -1.36      5.30 o 
  -2   7   8       27.50       40.64      6.26 o 
  -1   7   8        0.49       -5.31      4.16 o 
   0   7   8      458.87      461.87     13.19 o 
   1   7   8      159.23      184.68      9.25 o 
   2   7   8        1.16       -0.70      6.10 o 
   3   7   8        0.94       15.29      9.56 o 
   4   7   8       86.17       61.89      9.53 o 
   5   7   8       66.37       54.78     11.99 o 
   6   7   8        4.50       16.16     12.05 o 
  -7   8   8        1.33       -8.00     10.12 o 
  -6   8   8        0.07      -11.80      9.31 o 
  -5   8   8       45.66       34.47      9.00 o 
  -4   8   8        2.00       -0.23      6.30 o 
  -3   8   8       34.69       41.77      6.37 o 
  -2   8   8       43.40       36.12      6.45 o 
  -1   8   8      194.09      232.03      8.97 o 
   0   8   8      260.19      271.04     11.82 o 
   1   8   8      744.80      731.08     15.03 o 
   2   8   8        2.41       -4.69      7.32 o 
   3   8   8        8.11       11.10      6.83 o 
   4   8   8      246.20      240.60     13.20 o 
   5   8   8       73.63       64.44     10.74 o 
   6   8   8       14.85       20.57     12.83 o 
  -7   9   8       79.16       72.20     12.56 o 
  -6   9   8        7.32        4.69     10.11 o 
  -5   9   8       11.11       12.00      8.46 o 
  -4   9   8        2.99        4.72      6.90 o 
  -3   9   8        0.69       -6.98      5.30 o 
  -2   9   8        8.53        8.02      6.02 o 
  -1   9   8      238.04      249.76     15.32 o 
   0   9   8     3405.23     3328.48     50.29 o 
   1   9   8       80.94      101.93      8.50 o 
   2   9   8       59.21       61.75      7.88 o 
   3   9   8       24.75       21.68      7.17 o 
   4   9   8      134.50      123.92     23.49 o 
   5   9   8       58.71       85.19     11.60 o 
   6   9   8        0.25      -11.81     12.05 o 
  -7  10   8       43.47       41.80     11.89 o 
  -6  10   8        0.12       -6.45     11.38 o 
  -5  10   8       14.23        5.21      8.81 o 
  -4  10   8       10.65        7.77      7.90 o 
  -3  10   8        1.81       -4.13      6.70 o 
  -2  10   8       80.64       92.73      7.93 o 
  -1  10   8      885.28      747.62     22.01 o 
   0  10   8     1844.06     1712.32     39.54 o 
   1  10   8       23.29       17.05      6.99 o 
   2  10   8        0.30       -2.96      7.33 o 
   3  10   8       36.39       33.36     10.37 o 
   4  10   8       18.36       11.01     10.57 o 
   5  10   8        5.46        7.42     11.40 o 
   6  10   8       54.81       49.16     14.56 o 
  -7  11   8        3.86        4.57     11.18 o 
  -6  11   8        0.90        1.95     12.40 o 
  -5  11   8        1.11       11.25      8.73 o 
  -4  11   8       11.70        9.55      8.17 o 
  -3  11   8        5.51        1.07      7.36 o 
  -2  11   8      145.77      169.66      9.75 o 
  -1  11   8       12.09       17.40     10.30 o 
   0  11   8     1116.62     1082.60     25.42 o 
   1  11   8      363.38      298.79     21.62 o 
   2  11   8        0.05        6.68      7.98 o 
   3  11   8       15.87       17.79     10.55 o 
   4  11   8        9.10       -6.64     10.48 o 
   5  11   8       16.32       26.99     13.81 o 
  -6  12   8        0.14      -15.19     10.12 o 
  -5  12   8        1.31       -9.35      8.69 o 
  -4  12   8       27.69       20.43      8.68 o 
  -3  12   8        2.39       -2.26     10.75 o 
  -2  12   8       24.45       17.09     15.84 o 
  -1  12   8       30.42       29.16     11.29 o 
   0  12   8      331.71      349.69     16.23 o 
   1  12   8        6.17       -2.39      8.89 o 
   2  12   8       33.53       30.65     11.19 o 
   3  12   8      115.46      112.14     13.55 o 
   4  12   8       27.85       32.44     12.16 o 
   5  12   8       14.56       32.97     12.92 o 
  -6  13   8        0.05      -10.34      9.73 o 
  -5  13   8        7.40        6.05      9.56 o 
  -4  13   8       15.48        9.83      8.87 o 
  -3  13   8       41.63       59.83      9.06 o 
  -2  13   8      258.06      277.32     18.49 o 
  -1  13   8       18.70       23.45     11.49 o 
   0  13   8      820.93      687.36     22.12 o 
   1  13   8       60.62       66.92     11.26 o 
   2  13   8        0.58        7.67     12.10 o 
   3  13   8       11.23       -2.96     15.32 o 
   4  13   8        0.80       -3.16     12.09 o 
   5  13   8       11.81       11.03     20.79 o 
  -5  14   8       45.69       70.67     11.38 o 
  -4  14   8        9.90       26.07      9.36 o 
  -3  14   8       12.99       19.10     18.81 o 
  -2  14   8       97.01       95.76     14.63 o 
  -1  14   8       52.47       56.35     12.57 o 
   0  14   8      286.93      305.92     17.13 o 
   1  14   8       29.71       26.42     13.30 o 
   2  14   8       36.47       62.77     27.12 o 
   3  14   8        1.30       20.18     11.65 o 
   4  14   8      109.84      102.69     15.03 o 
  -5  15   8       33.80        9.51      9.94 o 
  -4  15   8       31.26       25.22     10.08 o 
  -3  15   8        0.37       18.97     13.89 o 
  -2  15   8       38.92       28.46     12.65 o 
  -1  15   8        8.83       -8.30      9.62 o 
   0  15   8        2.86       21.74      9.95 o 
   1  15   8        0.08        3.13     13.17 o 
   2  15   8      158.67      186.29     19.37 o 
   3  15   8      156.64      193.91     19.80 o 
   4  15   8        2.38      -12.49     12.18 o 
  -4  16   8       26.15       17.32     15.62 o 
  -3  16   8        4.10       -5.02     13.50 o 
  -2  16   8       49.20       32.20     13.70 o 
  -1  16   8        3.48      -11.84      9.15 o 
   0  16   8        0.74       -7.57      9.34 o 
   1  16   8       61.06       79.36     16.21 o 
   2  16   8        6.55       -1.54     13.48 o 
   3  16   8        8.10        3.16     14.23 o 
  -3  17   8       92.67       87.38     17.46 o 
  -2  17   8        8.94        0.41     13.14 o 
  -1  17   8       25.95       21.53     12.90 o 
   0  17   8        0.33       -9.50     14.15 o 
   1  17   8        7.54       27.72     14.89 o 
   2  17   8       89.64      117.29     18.51 o 
  -2  18   8       47.37       61.72     13.51 o 
  -1  18   8        4.11       16.63     11.37 o 
   0  18   8       10.56       22.58     16.01 o 
   1  18   8        1.26        1.17     14.18 o 
  -7   0   9       71.72      137.57     25.07 o 
  -5   0   9        0.02        1.08     13.71 o 
  -3   0   9      190.25      195.85     13.64 o 
  -1   0   9      205.13      213.10     19.61 o 
   1   0   9       18.84       17.31      6.88 o 
   3   0   9       29.88       19.33     16.16 o 
   5   0   9        5.14        8.79     12.21 o 
  -8   1   9      202.05      176.68     20.80 o 
  -7   1   9        8.66        9.13     12.15 o 
  -6   1   9       47.28       62.08      9.84 o 
  -5   1   9       72.92       67.32     11.72 o 
  -4   1   9        0.01       15.23      8.08 o 
  -3   1   9        0.24       10.43      6.42 o 
  -2   1   9       75.01       60.12      8.08 o 
  -1   1   9      177.64      188.36      7.85 o 
   0   1   9      467.08      445.19     11.09 o 
   1   1   9      680.64      694.51     13.12 o 
   2   1   9        9.49        4.77      7.33 o 
   3   1   9       32.25       46.43      9.71 o 
   4   1   9      208.07      147.86     15.14 o 
   5   1   9        8.19        6.92      9.14 o 
   6   1   9       30.34       14.20     10.40 o 
  -8   2   9       91.75       68.64     17.76 o 
  -7   2   9       49.20       18.55     11.38 o 
  -6   2   9        4.38        3.93      8.27 o 
  -5   2   9        0.85       -0.61      6.81 o 
  -4   2   9      636.50      611.63     17.80 o 
  -3   2   9        2.35       -6.65      9.88 o 
  -2   2   9      158.18      154.53      8.99 o 
  -1   2   9      373.78      353.85     15.72 o 
   0   2   9     1268.58     1233.69     18.30 o 
   1   2   9      131.08      167.43      9.33 o 
   2   2   9        1.95        5.23      5.95 o 
   3   2   9       86.85       70.53      9.18 o 
   4   2   9     1012.17      864.41     40.05 o 
   5   2   9       18.41       30.34     10.14 o 
   6   2   9       40.65       30.49     10.95 o 
  -8   3   9       31.18       34.56     22.72 o 
  -7   3   9       37.96       14.24     15.96 o 
  -6   3   9      126.93       90.74     12.88 o 
  -5   3   9        0.17       -6.30      6.79 o 
  -4   3   9      844.31      767.04     17.98 o 
  -3   3   9        0.24       -2.61      7.55 o 
  -2   3   9      253.01      232.53      9.80 o 
  -1   3   9        1.51        4.72      5.67 o 
   0   3   9     1370.43     1354.13     19.58 o 
   1   3   9      552.53      550.42     11.34 o 
   2   3   9        7.88       17.01      6.35 o 
   3   3   9        1.47      -11.21      7.47 o 
   4   3   9      155.24      120.82     11.27 o 
   5   3   9       37.50       32.50     12.48 o 
   6   3   9        0.04       11.54     10.74 o 
  -8   4   9        1.02       -8.01     12.30 o 
  -7   4   9       26.30       30.46     12.26 o 
  -6   4   9       13.21        1.73      9.46 o 
  -5   4   9       25.05       17.56      7.68 o 
  -4   4   9      715.47      717.91     17.83 o 
  -3   4   9       34.11       42.92      8.41 o 
  -2   4   9        3.18       -7.90      5.82 o 
  -1   4   9      302.13      297.39      8.92 o 
   0   4   9      782.42      751.70     14.30 o 
   1   4   9      237.62      251.83      9.08 o 
   2   4   9      241.01      279.51     10.26 o 
   3   4   9      203.40      194.73     13.21 o 
   4   4   9        5.90        8.01      8.66 o 
   5   4   9        2.92       -2.76      9.09 o 
   6   4   9       17.74       41.78     25.62 o 
  -8   5   9       22.42       22.87     17.95 o 
  -7   5   9        0.04      -13.59      9.82 o 
  -6   5   9       41.07       21.24     10.33 o 
  -5   5   9        4.02       -3.69      6.49 o 
  -4   5   9       65.75       70.65      9.94 o 
  -3   5   9      146.23      168.98     11.38 o 
  -2   5   9        1.36        4.41      6.18 o 
  -1   5   9        4.99        3.55      4.88 o 
   0   5   9      157.85      161.96      8.76 o 
   1   5   9      391.70      381.59     10.27 o 
   2   5   9       25.60       17.38      5.52 o 
   3   5   9        0.23       -0.30      6.03 o 
   4   5   9        0.19        6.76      7.71 o 
   5   5   9        1.68       -9.97     15.86 o 
   6   5   9       38.13       29.63     12.68 o 
  -7   6   9       23.40        6.41     13.06 o 
  -6   6   9        1.24       -0.82      8.74 o 
  -5   6   9       61.73       71.72     14.86 o 
  -4   6   9       45.75       54.94      6.98 o 
  -3   6   9       10.74        6.65      5.78 o 
  -2   6   9       49.99       34.68      9.85 o 
  -1   6   9      213.65      182.88     15.82 o 
   0   6   9       36.64       43.86      6.91 o 
   1   6   9       21.87       50.82      6.73 o 
   2   6   9     2364.86     2169.98     25.60 o 
   3   6   9       76.65       82.92      8.32 o 
   4   6   9        6.27        9.15      8.45 o 
   5   6   9        0.85        7.44     11.06 o 
   6   6   9        2.18        4.95     12.08 o 
  -7   7   9       24.86       19.03     11.79 o 
  -6   7   9      122.67      120.23     11.34 o 
  -5   7   9       32.08       40.12      9.09 o 
  -4   7   9        1.20       -2.49      6.12 o 
  -3   7   9        0.68       -7.81      5.21 o 
  -2   7   9       62.68       69.56      7.19 o 
  -1   7   9       96.71      114.82     14.46 o 
   0   7   9      352.28      375.56     11.17 o 
   1   7   9      129.48      141.17      8.26 o 
   2   7   9      389.24      392.69     11.22 o 
   3   7   9        6.82        4.23      6.81 o 
   4   7   9       16.66        9.03     10.22 o 
   5   7   9       70.94       75.03     13.18 o 
   6   7   9        1.07      -14.84     11.48 o 
  -7   8   9        1.39        2.87     10.98 o 
  -6   8   9        9.20       -4.51     12.73 o 
  -5   8   9        9.75        4.72      8.18 o 
  -4   8   9       34.94       50.90      8.42 o 
  -3   8   9       42.71       43.23      6.60 o 
  -2   8   9      203.38      223.84     13.35 o 
  -1   8   9      382.24      416.04     20.42 o 
   0   8   9      244.41      287.81     12.66 o 
   1   8   9       81.12       72.32      7.91 o 
   2   8   9      724.69      722.36     30.26 o 
   3   8   9       24.06       28.73      7.75 o 
   4   8   9        2.05       -3.07      8.45 o 
   5   8   9       38.70       19.10     11.86 o 
   6   8   9        3.41       18.18     15.39 o 
  -7   9   9        3.13      -11.89     15.93 o 
  -6   9   9        0.25       -4.48      9.31 o 
  -5   9   9       41.04       26.96      9.04 o 
  -4   9   9       27.82       26.21      8.18 o 
  -3   9   9        1.31       -8.12      5.68 o 
  -2   9   9       97.47      125.88     13.72 o 
  -1   9   9       63.40       72.92     13.87 o 
   0   9   9        7.59       -6.02     10.54 o 
   1   9   9        3.74       -0.94      6.72 o 
   2   9   9       77.81       98.52      8.80 o 
   3   9   9       56.21       72.28      9.60 o 
   4   9   9       38.59       35.19      9.80 o 
   5   9   9      162.51      151.55     22.69 o 
  -7  10   9        1.32       -6.78     10.35 o 
  -6  10   9       26.03       24.17     10.05 o 
  -5  10   9        3.13       13.49      8.51 o 
  -4  10   9       30.71       33.13      8.72 o 
  -3  10   9      325.29      325.51     13.37 o 
  -2  10   9      269.84      334.55     18.37 o 
  -1  10   9      153.35      135.37     25.07 o 
   0  10   9      176.00      166.95     16.30 o 
   1  10   9        3.03        2.00      7.03 o 
   2  10   9       56.39       50.24      8.27 o 
   3  10   9       17.16        9.24      8.44 o 
   4  10   9        7.08       19.21      9.77 o 
   5  10   9       67.62       95.41     14.93 o 
  -6  11   9       47.57       45.36     14.22 o 
  -5  11   9        0.94       -5.67      8.57 o 
  -4  11   9        0.28      -11.38      7.59 o 
  -3  11   9       66.19       93.61     11.77 o 
  -2  11   9     3467.63     3137.79     53.50 o 
  -1  11   9       23.67       14.41     11.31 o 
   0  11   9       29.37       21.36     10.15 o 
   1  11   9        0.15        1.32      8.38 o 
   2  11   9       61.67       62.92      8.81 o 
   3  11   9        8.59        6.86      9.11 o 
   4  11   9        0.29       -7.48     10.37 o 
   5  11   9       16.15       29.84     13.49 o 
  -6  12   9        6.97        6.75     10.35 o 
  -5  12   9        8.06        4.63      8.52 o 
  -4  12   9       61.97       75.34     11.84 o 
  -3  12   9       15.67       22.71     12.82 o 
  -2  12   9      794.56      886.53     26.89 o 
  -1  12   9       43.80       33.34     11.76 o 
   0  12   9        6.36       -9.09      9.34 o 
   1  12   9       38.17       36.23     13.39 o 
   2  12   9       44.16       38.81     11.87 o 
   3  12   9       54.33       80.04     18.91 o 
   4  12   9        0.08       13.58     10.39 o 
  -5  13   9       26.19       -0.90      8.93 o 
  -4  13   9       37.24       39.55     21.17 o 
  -3  13   9        2.57       11.67     12.92 o 
  -2  13   9      538.04      502.66     22.00 o 
  -1  13   9      122.72      101.40     14.28 o 
   0  13   9       35.65       23.57     11.06 o 
   1  13   9       23.54       24.69     10.37 o 
   2  13   9       33.17       50.56     14.78 o 
   3  13   9        1.69        8.80     12.81 o 
   4  13   9        2.97        9.50      9.48 o 
  -5  14   9        0.00       -1.53      9.88 o 
  -4  14   9       19.90       19.48     14.92 o 
  -3  14   9        0.18        6.33     13.17 o 
  -2  14   9        0.10       20.06     12.57 o 
  -1  14   9       13.05       15.04     11.72 o 
   0  14   9        6.08       16.38     11.09 o 
   1  14   9       36.51       40.39     14.54 o 
   2  14   9        3.50        1.39     15.08 o 
   3  14   9        3.72        3.99     12.05 o 
  -4  15   9       41.69       51.38     16.20 o 
  -3  15   9       15.69       21.70     17.32 o 
  -2  15   9       11.04       -3.94     12.61 o 
  -1  15   9        5.97       -0.14     10.13 o 
   0  15   9       94.06      117.12     14.60 o 
   1  15   9        6.21       11.86     13.22 o 
   2  15   9       44.30       51.29     15.84 o 
   3  15   9       36.30       63.08     16.57 o 
  -4  16   9        1.93        5.11     17.78 o 
  -3  16   9        0.32      -13.54     14.00 o 
  -2  16   9        2.00       -3.51     12.28 o 
  -1  16   9       17.37       20.10     14.01 o 
   0  16   9       17.17       17.28     12.10 o 
   1  16   9       69.16       73.09     16.49 o 
   2  16   9       97.79      135.19     19.39 o 
  -2  17   9       27.87       15.99     14.14 o 
  -1  17   9       26.06       17.65     10.64 o 
   0  17   9       29.51       17.80     34.37 o 
   1  17   9       41.72       87.98     33.68 o 
  -6   0  10        6.27       -1.96     15.18 o 
  -4   0  10      132.22      119.56     20.07 o 
  -2   0  10     2105.43     2008.44     63.65 o 
   0   0  10      122.36      105.72     10.56 o 
   2   0  10      311.46      260.00     18.18 o 
   4   0  10       38.24       12.98     12.73 o 
   6   0  10        2.10       -2.83     14.04 o 
  -7   1  10        6.30       18.58     13.76 o 
  -6   1  10       12.18        8.57      9.84 o 
  -5   1  10        1.00        0.42     12.97 o 
  -4   1  10        2.80       10.25      8.20 o 
  -3   1  10       18.16       20.14      8.62 o 
  -2   1  10      159.63      159.91      9.66 o 
  -1   1  10      351.43      357.42      9.98 o 
   0   1  10      225.41      262.50     11.68 o 
   1   1  10       81.27       79.20      9.05 o 
   2   1  10       26.66       21.72      8.14 o 
   3   1  10        0.16       -9.17      8.33 o 
   4   1  10       25.22       19.05      9.07 o 
   5   1  10        0.15      -12.88      8.59 o 
   6   1  10        2.00        5.56     10.57 o 
  -7   2  10        6.11      -11.66     12.32 o 
  -6   2  10       11.39       -0.13     15.08 o 
  -5   2  10        9.01       23.65      9.06 o 
  -4   2  10       48.94       54.20     15.31 o 
  -3   2  10       36.73       41.74     11.18 o 
  -2   2  10      381.60      398.40     12.51 o 
  -1   2  10      976.46      932.64     15.76 o 
   0   2  10      267.86      285.64     10.54 o 
   1   2  10      175.04      178.64      9.11 o 
   2   2  10      133.42      117.44     10.28 o 
   3   2  10        8.02       -3.70      8.08 o 
   4   2  10       53.34       46.85      9.79 o 
   5   2  10       37.64       32.66     10.49 o 
   6   2  10        6.15        2.10     10.83 o 
  -7   3  10        1.90      -16.28     10.97 o 
  -6   3  10       72.68       65.80     12.72 o 
  -5   3  10       24.22       26.33      8.39 o 
  -4   3  10       23.05       23.48      6.85 o 
  -3   3  10        0.16       -3.24      8.03 o 
  -2   3  10        0.08        1.74      8.04 o 
  -1   3  10      960.39      956.48     16.31 o 
   0   3  10       50.71       73.22      7.80 o 
   1   3  10      399.66      377.27     10.33 o 
   2   3  10     1085.70      893.66     17.46 o 
   3   3  10        2.03       17.73      8.37 o 
   4   3  10       47.82       31.13      9.63 o 
   5   3  10        8.93        0.70      9.89 o 
   6   3  10        0.97        3.12     10.81 o 
  -7   4  10        4.39       14.92     12.34 o 
  -6   4  10      223.21      177.68     16.01 o 
  -5   4  10       27.28        7.11      7.52 o 
  -4   4  10        0.61       -5.17      7.89 o 
  -3   4  10       73.16       69.75     11.15 o 
  -2   4  10      221.21      242.83     11.96 o 
  -1   4  10       14.14       22.52      6.70 o 
   0   4  10     1432.39     1421.28     21.10 o 
   1   4  10      264.31      284.32      9.87 o 
   2   4  10      498.66      427.84     13.85 o 
   3   4  10       34.81       41.89      8.38 o 
   4   4  10       25.94       12.45      9.36 o 
   5   4  10       64.90       39.88     10.95 o 
   6   4  10       17.96       11.05     12.50 o 
  -7   5  10        3.88       -6.67     11.87 o 
  -6   5  10      346.19      354.16     33.00 o 
  -5   5  10        1.53       -7.06      7.28 o 
  -4   5  10       10.47        8.83     10.11 o 
  -3   5  10      142.17      129.19      9.61 o 
  -2   5  10       31.21       28.23      7.14 o 
  -1   5  10      159.03      181.25     15.90 o 
   0   5  10     2475.64     2364.05     29.32 o 
   1   5  10       23.68       34.96      6.59 o 
   2   5  10       70.34       53.46      9.19 o 
   3   5  10      391.63      382.72     23.38 o 
   4   5  10        6.15        2.90      7.99 o 
   5   5  10        0.01       -1.53     11.05 o 
   6   5  10        0.43      -15.58     11.74 o 
  -7   6  10        0.05       -0.74     13.95 o 
  -6   6  10      174.86      188.05     14.39 o 
  -5   6  10       27.82       29.08     12.99 o 
  -4   6  10        2.10        6.19      7.11 o 
  -3   6  10        4.68       -1.01      6.77 o 
  -2   6  10        0.73       -9.50     10.80 o 
  -1   6  10       36.04       37.43     12.53 o 
   0   6  10     1649.33     1636.28     23.20 o 
   1   6  10      570.00      578.20     12.73 o 
   2   6  10       73.99       93.09     10.42 o 
   3   6  10       30.70       35.39     11.07 o 
   4   6  10      195.72      176.94     12.60 o 
   5   6  10       13.22       11.98     11.67 o 
  -7   7  10        8.55       24.84     12.83 o 
  -6   7  10        1.86       -0.46      8.90 o 
  -5   7  10       32.52       22.79     15.68 o 
  -4   7  10       15.39        7.68      6.55 o 
  -3   7  10        0.02        3.13      7.17 o 
  -2   7  10        0.40       -7.95     11.32 o 
  -1   7  10       14.54        9.82     11.87 o 
   0   7  10       90.79      110.76     12.37 o 
   1   7  10       27.74       67.41      7.54 o 
   2   7  10       20.10        3.45      6.45 o 
   3   7  10        3.30        0.47      9.00 o 
   4   7  10        1.24       -4.52     10.37 o 
   5   7  10        6.26        9.01     11.77 o 
  -7   8  10       19.03       16.61     10.99 o 
  -6   8  10        6.23       -7.73      9.03 o 
  -5   8  10        5.28       11.84      6.54 o 
  -4   8  10       21.65       17.63      9.13 o 
  -3   8  10       89.98      103.94      8.04 o 
  -2   8  10      284.60      286.32     28.69 o 
  -1   8  10      100.23      120.21     15.64 o 
   0   8  10      201.60      236.14     17.88 o 
   1   8  10       37.92       36.34      7.86 o 
   2   8  10        3.84        1.30      7.05 o 
   3   8  10      307.29      327.25     14.55 o 
   4   8  10       17.38       10.91     11.27 o 
   5   8  10        0.79       -7.82     11.69 o 
  -6   9  10        4.21      -13.43      8.96 o 
  -5   9  10       16.47       -1.75     10.08 o 
  -4   9  10      360.58      392.29     19.89 o 
  -3   9  10        7.74        5.20      8.52 o 
  -2   9  10      886.48      923.94     43.77 o 
  -1   9  10       36.50       40.48     13.18 o 
   0   9  10       12.97       19.36     28.05 o 
   1   9  10        5.51       10.22      8.74 o 
   2   9  10        2.67        5.30      7.13 o 
   3   9  10       17.18       21.45      8.48 o 
   4   9  10        5.24        4.16     13.77 o 
   5   9  10       10.65        8.74     12.30 o 
  -6  10  10        8.68        1.24     10.79 o 
  -5  10  10        0.44      -12.15      8.10 o 
  -4  10  10       19.22       -5.32      7.90 o 
  -3  10  10      792.12      761.43     25.40 o 
  -2  10  10      213.92      219.19     28.26 o 
  -1  10  10        8.17       16.18     12.77 o 
   0  10  10        4.31       22.66     15.50 o 
   1  10  10       52.05       51.93     10.15 o 
   2  10  10        0.02       -9.97      7.40 o 
   3  10  10        5.17        2.21      9.41 o 
   4  10  10      154.77      181.43     16.57 o 
  -6  11  10        0.18      -14.23      9.49 o 
  -5  11  10       18.54        0.54      9.19 o 
  -4  11  10       40.83       23.59     14.57 o 
  -3  11  10        0.41       -7.35     14.03 o 
  -2  11  10      100.62      115.29     17.92 o 
  -1  11  10      135.22      150.71     17.20 o 
   0  11  10        7.12       -8.63     10.06 o 
   1  11  10        1.33        9.44     10.24 o 
   2  11  10        4.63       13.59      8.95 o 
   3  11  10        6.88       22.25     11.79 o 
   4  11  10      232.59      248.80     33.89 o 
  -5  12  10       19.45       17.32     10.09 o 
  -4  12  10      245.21      274.40     21.03 o 
  -3  12  10        8.04       19.63     13.84 o 
  -2  12  10        5.19       -0.28     12.39 o 
  -1  12  10       47.20       31.51     14.30 o 
   0  12  10       11.05        8.89     14.89 o 
   1  12  10       18.65       28.88     11.00 o 
   2  12  10       97.84      104.09     14.41 o 
   3  12  10       32.20       36.87     12.72 o 
   4  12  10       32.60       29.54     10.09 o 
  -5  13  10        1.19        0.05     14.69 o 
  -4  13  10      960.75      909.96     30.11 o 
  -3  13  10        4.21       17.00     13.88 o 
  -2  13  10      350.14      307.14     20.61 o 
  -1  13  10       14.11       18.27     13.77 o 
   0  13  10        6.69       -2.56     10.38 o 
   1  13  10        2.77      -14.79      9.86 o 
   2  13  10        1.31        9.29     19.58 o 
   3  13  10       17.91        9.13     12.37 o 
  -4  14  10      318.12      311.24     23.00 o 
  -3  14  10        1.55      -18.38     12.26 o 
  -2  14  10      210.28      216.85     19.07 o 
  -1  14  10       40.66       32.75     12.70 o 
   0  14  10       31.61       23.78     12.16 o 
   1  14  10        7.62        5.39     13.98 o 
   2  14  10        0.05        2.78     22.81 o 
   3  14  10       32.86       39.25     13.86 o 
  -4  15  10       46.29       24.47     18.58 o 
  -3  15  10        6.71       10.41     14.33 o 
  -2  15  10        7.25       41.89     16.59 o 
  -1  15  10        6.73        2.31     12.31 o 
   0  15  10       59.54       70.57     23.53 o 
   1  15  10      134.47      180.46     20.26 o 
   2  15  10        1.39        4.03     14.49 o 
  -2  16  10        0.42       27.35     14.29 o 
  -1  16  10       78.30       88.19     16.09 o 
   0  16  10        7.09       -0.67     15.67 o 
   1  16  10       36.62       71.59     17.55 o 
  -7   0  11       14.64       30.75     22.03 o 
  -5   0  11        2.83       18.31     16.74 o 
  -3   0  11     1253.94     1248.53     47.69 o 
  -1   0  11        2.12       11.92      8.89 o 
   1   0  11       36.88       16.05     12.07 o 
   3   0  11        9.70       -2.32     12.34 o 
   5   0  11        0.38       -7.32     15.27 o 
  -7   1  11       20.28       24.62     14.61 o 
  -6   1  11       35.55       23.51     10.34 o 
  -5   1  11       21.39       24.17     12.30 o 
  -4   1  11       53.22       67.86     13.11 o 
  -3   1  11      238.95      262.51     14.09 o 
  -2   1  11       39.99       32.91     10.37 o 
  -1   1  11      855.73      859.55     14.91 o 
   0   1  11       65.79       55.68     13.24 o 
   1   1  11      167.90      147.34     10.67 o 
   2   1  11       64.72       49.24      9.44 o 
   3   1  11        0.10        2.22     11.39 o 
   4   1  11        0.59        1.00      9.01 o 
   5   1  11        0.56       14.95      9.99 o 
  -7   2  11        2.15       30.67     14.78 o 
  -6   2  11      142.58      123.72     12.93 o 
  -5   2  11        0.37       -6.92      8.96 o 
  -4   2  11      113.07      129.27     14.94 o 
  -3   2  11      213.43      222.27     17.40 o 
  -2   2  11      395.98      398.52     16.07 o 
  -1   2  11       51.42       52.50      6.92 o 
   0   2  11       11.77       -0.96      6.79 o 
   1   2  11        7.80       17.13      7.05 o 
   2   2  11      185.74      124.60     11.02 o 
   3   2  11        9.57        8.58      8.75 o 
   4   2  11       26.16        3.59      9.14 o 
   5   2  11       33.62       33.67     10.77 o 
  -7   3  11        3.31       20.80     14.51 o 
  -6   3  11       82.51       73.88     15.66 o 
  -5   3  11        0.32       -8.72      8.71 o 
  -4   3  11       25.42       22.19      7.76 o 
  -3   3  11        1.23       -0.56      7.08 o 
  -2   3  11     1959.69     1912.41     34.51 o 
  -1   3  11        0.90       -4.51      8.30 o 
   0   3  11        6.15        9.12      8.10 o 
   1   3  11       27.17       32.49      7.73 o 
   2   3  11       34.67       42.99      8.10 o 
   3   3  11        0.74       15.69      8.82 o 
   4   3  11       16.76        1.26      9.23 o 
   5   3  11        2.64        8.12     10.18 o 
  -7   4  11       12.57        6.71     12.66 o 
  -6   4  11       33.52       28.95     13.87 o 
  -5   4  11        2.95       -3.19     13.98 o 
  -4   4  11        2.47        6.57      7.64 o 
  -3   4  11       18.71       12.86      7.41 o 
  -2   4  11     1924.97     1848.50     34.38 o 
  -1   4  11       46.40       41.52     10.60 o 
   0   4  11        6.88        4.73      9.79 o 
   1   4  11       14.02       12.96      7.47 o 
   2   4  11      287.95      293.28     19.28 o 
   3   4  11        2.54       -1.96      7.75 o 
   4   4  11        0.27       -7.09      7.89 o 
   5   4  11        0.36        3.17     10.58 o 
  -7   5  11        5.93      -15.95     12.34 o 
  -6   5  11        3.19      -11.98     11.14 o 
  -5   5  11       72.56       46.21     13.27 o 
  -4   5  11        4.03        5.62      7.61 o 
  -3   5  11       27.85       22.35      7.58 o 
  -2   5  11        7.78       29.72      9.64 o 
  -1   5  11      202.39      244.28     23.45 o 
   0   5  11      606.80      534.47     15.48 o 
   1   5  11       16.02        9.97      6.61 o 
   2   5  11       23.36       31.28      8.03 o 
   3   5  11        4.01        9.65      8.07 o 
   4   5  11        5.47       -3.74      8.27 o 
   5   5  11        4.13       10.18     10.83 o 
  -7   6  11        3.55       13.96     20.57 o 
  -6   6  11        4.03      -12.68     11.68 o 
  -5   6  11       74.22       44.94     12.66 o 
  -4   6  11       20.92       21.03      8.06 o 
  -3   6  11       31.36       33.48     10.10 o 
  -2   6  11        5.43       -5.85      9.08 o 
  -1   6  11       19.25        1.66     11.69 o 
   0   6  11      797.55      706.64     21.62 o 
   1   6  11      173.77      201.07     12.14 o 
   2   6  11        0.20      -10.63      7.09 o 
   3   6  11       58.12       61.57      9.52 o 
   4   6  11        1.75       -0.27      9.68 o 
   5   6  11        5.38        7.95     12.39 o 
  -6   7  11       16.50       13.84     11.17 o 
  -5   7  11        9.91        3.36      9.79 o 
  -4   7  11       12.08       18.17      8.29 o 
  -3   7  11       66.39       87.12     13.86 o 
  -2   7  11       31.24       32.93     13.41 o 
  -1   7  11        5.92        8.12     12.00 o 
   0   7  11       14.22       12.53     10.51 o 
   1   7  11        9.26        3.20      6.84 o 
   2   7  11        2.03        7.84      8.94 o 
   3   7  11        4.05       10.67      8.78 o 
   4   7  11        2.64        9.07     11.11 o 
   5   7  11        5.23       -4.19     12.24 o 
  -6   8  11        2.71       -9.92      9.10 o 
  -5   8  11      148.03      173.41     15.56 o 
  -4   8  11       16.77        5.22      9.36 o 
  -3   8  11       55.78       44.87     11.04 o 
  -2   8  11        0.34        6.73     12.91 o 
  -1   8  11        0.00       -2.65     12.18 o 
   0   8  11      129.06      162.41     26.64 o 
   1   8  11       47.15       54.55     10.12 o 
   2   8  11      229.01      231.37     11.78 o 
   3   8  11        2.08        3.38      8.56 o 
   4   8  11       63.85       67.88     15.04 o 
  -6   9  11       57.77       64.43     11.26 o 
  -5   9  11        7.93        2.77      9.07 o 
  -4   9  11        4.84       22.37     13.26 o 
  -3   9  11        0.05       10.91      9.85 o 
  -2   9  11       67.94       58.28     15.18 o 
  -1   9  11       89.13       75.84     15.32 o 
   0   9  11       34.21       52.74     21.54 o 
   1   9  11      126.55      150.64     12.53 o 
   2   9  11      165.47      189.76     11.40 o 
   3   9  11      160.24      155.87     15.09 o 
   4   9  11       86.46      105.22     14.58 o 
  -5  10  11      111.17      102.80     17.14 o 
  -4  10  11      403.41      454.62     23.98 o 
  -3  10  11      198.12      194.39     13.95 o 
  -2  10  11       16.74       15.46     17.28 o 
  -1  10  11        5.69       -9.17     12.25 o 
   0  10  11        0.17       -9.55     10.30 o 
   1  10  11       46.44       72.67     12.24 o 
   2  10  11        8.53      -13.23      8.82 o 
   3  10  11      158.65      181.14     15.94 o 
   4  10  11      197.87      249.57     25.59 o 
  -5  11  11       67.79       74.40     16.60 o 
  -4  11  11     1634.39     1592.17     39.06 o 
  -3  11  11        0.61        1.76     12.72 o 
  -2  11  11       39.84       37.25     15.04 o 
  -1  11  11        2.82       -2.49     17.77 o 
   0  11  11       65.22       67.81     12.67 o 
   1  11  11       41.99       56.16     12.29 o 
   2  11  11        0.81       -0.77      9.51 o 
   3  11  11       45.70       31.25     16.30 o 
  -5  12  11       92.26      127.18     18.57 o 
  -4  12  11       70.72       85.66     17.14 o 
  -3  12  11        2.82       -6.22     13.02 o 
  -2  12  11        1.60        5.57     13.96 o 
  -1  12  11      120.37      129.66     17.57 o 
   0  12  11       11.30       -6.40     10.46 o 
   1  12  11       16.09        5.79     10.98 o 
   2  12  11        0.37        5.23     11.79 o 
   3  12  11       10.70       16.01     12.88 o 
  -4  13  11      187.40      182.92     30.93 o 
  -3  13  11       84.58       84.60     16.70 o 
  -2  13  11        0.00       17.02     16.30 o 
  -1  13  11       83.88      108.97     17.27 o 
   0  13  11       98.72      105.97     14.04 o 
   1  13  11       21.23       43.21     12.40 o 
   2  13  11       23.43       38.53     15.54 o 
  -3  14  11        3.17      -20.13     13.42 o 
  -2  14  11        2.09       35.33     16.81 o 
  -1  14  11       25.03       28.79     15.30 o 
   0  14  11        0.00        7.52     11.54 o 
   1  14  11        0.02       16.26     20.86 o 
  -2  15  11        1.55      -19.35     18.31 o 
  -1  15  11       46.44       56.40     18.88 o 
   0  15  11       25.44       12.49     16.86 o 
  -6   0  12        8.75       13.81     17.92 o 
  -4   0  12     1370.35     1400.11     53.56 o 
  -2   0  12       82.24       78.55     13.32 o 
   0   0  12      172.54      199.86     15.48 o 
   2   0  12        2.66       16.80     12.44 o 
   4   0  12      103.96       66.86     16.11 o 
  -6   1  12        0.97       -3.81     10.11 o 
  -5   1  12      184.16      211.81     18.71 o 
  -4   1  12      627.77      667.45     26.69 o 
  -3   1  12       11.10        6.87     18.21 o 
  -2   1  12       34.40       26.62     13.64 o 
  -1   1  12        7.55       12.68      6.60 o 
   0   1  12       33.31       24.98      8.25 o 
   1   1  12       15.05       10.54      9.23 o 
   2   1  12        2.57        6.67      8.86 o 
   3   1  12        3.76       -5.45      8.86 o 
   4   1  12        2.05       -7.48      9.60 o 
   5   1  12       44.54       35.72     11.44 o 
  -6   2  12       10.04       15.01     10.54 o 
  -5   2  12       12.93        8.63     13.41 o 
  -4   2  12      900.28      918.35     30.80 o 
  -3   2  12      199.98      193.14     13.62 o 
  -2   2  12       78.19       99.87     11.50 o 
  -1   2  12       55.81       51.26      7.46 o 
   0   2  12      373.51      383.61     12.63 o 
   1   2  12       21.17       15.04     10.45 o 
   2   2  12       27.73       17.07      8.02 o 
   3   2  12       48.05       48.68     10.43 o 
   4   2  12       47.36       57.08     11.11 o 
  -6   3  12        0.46       -3.62     12.91 o 
  -5   3  12        6.17        8.56      7.44 o 
  -4   3  12       79.70       67.79     21.82 o 
  -3   3  12      522.59      551.35     30.72 o 
  -2   3  12      202.27      250.30     14.84 o 
  -1   3  12        1.25       -5.81      6.23 o 
   0   3  12      306.38      292.36     15.42 o 
   1   3  12       19.95       13.44      7.65 o 
   2   3  12       57.20       62.84      9.10 o 
   3   3  12        0.22        4.98      8.38 o 
   4   3  12        8.71       12.33      9.90 o 
  -6   4  12       11.71       20.03     13.71 o 
  -5   4  12       22.15       32.38     10.01 o 
  -4   4  12       69.36       66.67      9.30 o 
  -3   4  12        0.63       -6.96      9.02 o 
  -2   4  12      371.05      367.09     16.73 o 
  -1   4  12       64.66       61.00      9.86 o 
   0   4  12      197.34      188.40     10.74 o 
   1   4  12        1.19      -10.73      7.15 o 
   2   4  12       19.19       11.16      6.44 o 
   3   4  12       78.21       70.99     10.66 o 
   4   4  12      104.77      100.01     20.62 o 
  -6   5  12       29.20       28.02     14.34 o 
  -5   5  12       14.13       19.16      9.94 o 
  -4   5  12       61.52       44.41      9.08 o 
  -3   5  12      114.87      121.88     17.04 o 
  -2   5  12      494.74      490.00     33.98 o 
  -1   5  12       14.74       20.81     24.92 o 
   0   5  12        0.36        1.64     10.18 o 
   1   5  12      123.79      113.15     11.83 o 
   2   5  12        9.77        0.59      7.90 o 
   3   5  12        4.48       -2.16     10.14 o 
   4   5  12        2.27       -1.39      9.07 o 
  -6   6  12        0.70      -10.91     12.87 o 
  -5   6  12        4.19       -3.22     15.85 o 
  -4   6  12       57.80       68.23     11.95 o 
  -3   6  12        2.12       -2.70      9.71 o 
  -2   6  12      234.58      230.22     15.25 o 
  -1   6  12      164.19      147.89     17.27 o 
   0   6  12       89.48       91.74     13.26 o 
   1   6  12        9.58       11.90     12.13 o 
   2   6  12       19.26       28.01      8.71 o 
   3   6  12       51.98       77.60     12.49 o 
   4   6  12       29.87        3.88     11.21 o 
  -6   7  12        9.33       -5.12     11.13 o 
  -5   7  12        7.08        8.90     11.30 o 
  -4   7  12       55.44       75.13     19.31 o 
  -3   7  12        3.31        1.09     15.85 o 
  -2   7  12      484.56      462.86     19.08 o 
  -1   7  12        4.52       -5.78     11.81 o 
   0   7  12        4.05       -7.59     10.52 o 
   1   7  12       90.17       91.44     13.33 o 
   2   7  12       32.85       41.42      9.16 o 
   3   7  12       27.39       19.36      7.84 o 
   4   7  12       34.35       35.27     14.49 o 
  -5   8  12       43.84       63.62     18.16 o 
  -4   8  12       23.72       12.16     14.38 o 
  -3   8  12        7.97       -0.82     10.01 o 
  -2   8  12      338.94      352.48     57.48 o 
  -1   8  12        0.00        0.74     21.49 o 
   0   8  12        7.81       -7.40     12.89 o 
   1   8  12      168.35      207.57     13.68 o 
   2   8  12       27.18       15.16     11.27 o 
   3   8  12        1.26       -0.49      9.51 o 
  -5   9  12       39.66       10.19     14.49 o 
  -4   9  12       30.61       10.77     14.78 o 
  -3   9  12        0.24       -7.84     10.48 o 
  -2   9  12       92.31       98.32     16.80 o 
  -1   9  12        2.14       13.60     17.09 o 
   0   9  12       10.44        3.65     11.02 o 
   1   9  12       43.97       28.82     10.57 o 
   2   9  12        0.10        6.70     18.87 o 
   3   9  12        9.03       22.39     12.29 o 
  -5  10  12      179.79      148.49     19.19 o 
  -4  10  12        4.09        6.12     16.43 o 
  -3  10  12       10.88        6.22     13.37 o 
  -2  10  12        3.02      -10.67     13.34 o 
  -1  10  12       49.65       23.32     16.74 o 
   0  10  12       26.85       49.88     12.59 o 
   1  10  12       69.16      104.19     12.83 o 
   2  10  12        9.71       10.04     11.90 o 
   3  10  12      163.64      165.78     35.05 o 
  -4  11  12        0.46       10.71     14.35 o 
  -3  11  12        7.73       29.38     17.23 o 
  -2  11  12       25.18        3.65     13.83 o 
  -1  11  12       91.44       93.12     17.40 o 
   0  11  12        0.20       13.27     11.61 o 
   1  11  12        1.78       -9.01     12.81 o 
   2  11  12      413.68      484.92     32.70 o 
  -4  12  12        5.83      -17.54     14.34 o 
  -3  12  12        0.02       -4.02     21.39 o 
  -2  12  12       41.01       38.39     15.93 o 
  -1  12  12        0.00      -10.24     13.25 o 
   0  12  12       65.60       58.18     13.46 o 
   1  12  12       10.54       12.16     12.04 o 
   2  12  12       95.76       73.31     14.77 o 
  -3  13  12       62.58       80.99     32.07 o 
  -2  13  12        1.31       -4.50     15.54 o 
  -1  13  12        8.13       20.63     13.24 o 
   0  13  12        0.31       -9.38     11.75 o 
   1  13  12       12.05        4.12     11.96 o 
  -1  14  12        9.04        1.07     13.11 o 
  -5   0  13      566.87      523.66     35.84 o 
  -3   0  13        2.09        7.15     16.16 o 
  -1   0  13        7.56        1.64      9.61 o 
   1   0  13      129.12      106.31     14.27 o 
   3   0  13       40.04       31.35     15.09 o 
  -6   1  13      578.94      628.38     27.94 o 
  -5   1  13      288.89      260.77     20.97 o 
  -4   1  13       14.87       -1.67     12.13 o 
  -3   1  13      168.51      161.44     17.09 o 
  -2   1  13        3.21        3.07     11.80 o 
  -1   1  13        7.93       -4.43      7.55 o 
   0   1  13        0.15       -1.61      8.55 o 
   1   1  13        4.54        0.71      6.31 o 
   2   1  13        5.03       -1.38      8.00 o 
   3   1  13       71.23       89.12     18.09 o 
   4   1  13       10.65        9.45     10.42 o 
  -6   2  13      144.66      138.32     22.56 o 
  -5   2  13       25.72       10.79      9.84 o 
  -4   2  13        0.73       -4.68     12.35 o 
  -3   2  13      119.23      122.78     41.81 o 
  -2   2  13       17.05       11.16      9.77 o 
  -1   2  13        0.99      -12.37      8.25 o 
   0   2  13        0.17        3.47      7.08 o 
   1   2  13       48.70       38.39      8.93 o 
   2   2  13        0.19        3.68      8.14 o 
   3   2  13       39.92       47.82      9.81 o 
   4   2  13        5.42        4.58     10.51 o 
  -6   3  13       12.51        8.82     13.86 o 
  -5   3  13        1.08       -2.53     10.70 o 
  -4   3  13      603.26      611.91     36.52 o 
  -3   3  13       29.80       23.78     12.91 o 
  -2   3  13        0.03        7.24     10.02 o 
  -1   3  13       81.70       59.39     18.71 o 
   0   3  13       20.55       16.75     10.90 o 
   1   3  13       13.69        5.75      8.15 o 
   2   3  13       22.93       23.31      8.30 o 
   3   3  13       47.76       44.51     10.02 o 
   4   3  13       19.88       17.99      9.76 o 
  -6   4  13       45.55       30.80     15.08 o 
  -5   4  13        1.79      -10.50      9.81 o 
  -4   4  13      752.90      750.87     29.41 o 
  -3   4  13       28.01       25.45     10.81 o 
  -2   4  13      327.87      333.30     17.37 o 
  -1   4  13       94.72      117.13     13.45 o 
   0   4  13      175.66      187.36     15.58 o 
   1   4  13       16.34       26.37      8.62 o 
   2   4  13       15.07       13.00     10.02 o 
   3   4  13        0.54       16.29      9.14 o 
  -5   5  13       26.49       38.48     21.15 o 
  -4   5  13      279.94      236.48     20.11 o 
  -3   5  13       34.07       31.27     11.19 o 
  -2   5  13      323.03      331.78     21.89 o 
  -1   5  13       36.46       36.28     11.41 o 
   0   5  13        5.57        2.31     11.69 o 
   1   5  13        3.56        3.95     12.08 o 
   2   5  13       16.96       10.86      8.65 o 
   3   5  13        4.23        6.30      9.11 o 
  -5   6  13        0.06       -1.86     19.09 o 
  -4   6  13        9.85       12.39     11.88 o 
  -3   6  13        0.52       19.72     18.84 o 
  -2   6  13      103.85      121.56     13.65 o 
  -1   6  13      378.55      351.63     53.22 o 
   0   6  13        1.20       20.96     11.52 o 
   1   6  13      101.31      144.33     22.29 o 
   2   6  13        1.16       -6.31      8.44 o 
   3   6  13        0.03        9.69      8.15 o 
  -5   7  13        2.62       23.79     20.86 o 
  -4   7  13        0.58      -10.05     10.54 o 
  -3   7  13       61.41       60.34     12.53 o 
  -2   7  13       24.07       33.59     11.70 o 
  -1   7  13        5.94       18.51     14.26 o 
   0   7  13        1.45        0.36     11.35 o 
   1   7  13       22.49       20.35     12.09 o 
   2   7  13        1.40       10.72     11.67 o 
   3   7  13        0.03       18.31     10.00 o 
  -5   8  13        0.01        8.75     24.92 o 
  -4   8  13       21.03        8.99     14.94 o 
  -3   8  13        0.85       -9.86     10.72 o 
  -2   8  13       17.11       23.46     11.37 o 
  -1   8  13        1.79        0.09     13.85 o 
   0   8  13      187.43      177.96     19.89 o 
   1   8  13       55.39       78.89     14.72 o 
   2   8  13      152.78      204.35     18.90 o 
  -4   9  13        1.44       14.60     15.92 o 
  -3   9  13        3.96       20.31     11.74 o 
  -2   9  13       34.55       35.70     12.17 o 
  -1   9  13       12.17        2.74     14.36 o 
   0   9  13      235.32      290.61     30.17 o 
   1   9  13        0.45        2.05     12.39 o 
   2   9  13      116.51      124.45     16.21 o 
  -4  10  13       53.31       59.63     18.53 o 
  -3  10  13        2.71      -20.64     13.76 o 
  -2  10  13       43.29       43.54     29.67 o 
  -1  10  13       15.75       21.11     18.46 o 
   0  10  13       49.10       52.00     13.59 o 
   1  10  13      158.75      189.40     17.57 o 
   2  10  13       68.72       62.26     23.59 o 
  -3  11  13        0.50      -15.74     15.00 o 
  -2  11  13       12.08       34.28     19.58 o 
  -1  11  13       40.48       42.77     16.86 o 
   0  11  13       13.61       18.77     12.78 o 
   1  11  13       14.28       36.87     24.33 o 
  -2  12  13        0.03      -12.59     14.71 o 
  -1  12  13        0.09        1.34     16.43 o 
   0  12  13        6.67        7.65     12.80 o 
  -4   0  14        0.11       -7.83     18.31 o 
  -2   0  14       25.76       35.45     20.07 o 
   0   0  14        0.02      -12.99     10.34 o 
   2   0  14      182.84      224.20     20.88 o 
  -5   1  14       88.63      112.40     17.85 o 
  -4   1  14        3.46       12.19     13.47 o 
  -3   1  14        0.51       12.52     13.25 o 
  -2   1  14        2.31       11.84     13.95 o 
  -1   1  14        1.31      -13.30      8.87 o 
   0   1  14        0.38       -6.25      7.44 o 
   1   1  14      138.25      157.03     15.12 o 
   2   1  14       31.83       38.20     10.08 o 
   3   1  14       79.23       80.27     11.16 o 
  -5   2  14       20.65        3.07     13.87 o 
  -4   2  14        0.39      -18.43     12.29 o 
  -3   2  14        0.04      -16.80     16.65 o 
  -2   2  14      166.15      174.91     18.05 o 
  -1   2  14        1.45      -12.28      9.04 o 
   0   2  14        0.28       -1.62      8.57 o 
   1   2  14        2.50        4.52      8.55 o 
   2   2  14      162.40      199.70     15.55 o 
   3   2  14        0.12        1.08      9.34 o 
  -5   3  14      116.71       73.31     16.86 o 
  -4   3  14      108.02       89.00     16.65 o 
  -3   3  14       81.92       86.77     28.35 o 
  -2   3  14       13.71        6.26     10.40 o 
  -1   3  14       10.70       19.46     11.19 o 
   0   3  14        8.16        3.90      9.63 o 
   1   3  14        0.49       17.27      9.94 o 
   2   3  14      233.68      232.64     23.79 o 
  -5   4  14       17.07       15.92     14.41 o 
  -4   4  14       39.17       39.73     14.75 o 
  -3   4  14       26.12       15.11     14.13 o 
  -2   4  14       23.86       16.71     13.82 o 
  -1   4  14      101.26      117.25     14.05 o 
   0   4  14        1.13        1.82     11.64 o 
   1   4  14        3.17      -12.21     11.22 o 
   2   4  14      199.32      199.59     19.85 o 
  -4   5  14       72.07       41.10     14.71 o 
  -3   5  14       10.49       12.60     11.42 o 
  -2   5  14        5.58       18.25     11.36 o 
  -1   5  14        0.22        2.49     11.23 o 
   0   5  14        2.02        1.95     11.77 o 
   1   5  14       30.27       11.68     12.19 o 
   2   5  14       17.42       11.31     12.33 o 
  -4   6  14       51.93       67.85     16.23 o 
  -3   6  14       32.23       26.56     14.60 o 
  -2   6  14      162.76      171.19     15.82 o 
  -1   6  14       27.41        9.19     11.61 o 
   0   6  14       35.02       39.55     13.01 o 
   1   6  14       40.36       26.10     13.28 o 
   2   6  14       19.08       14.54     12.63 o 
  -4   7  14      233.28      237.04     40.15 o 
  -3   7  14       13.26       27.50     12.24 o 
  -2   7  14       69.67       74.53     13.75 o 
  -1   7  14       19.01       29.88     21.64 o 
   0   7  14       28.69       29.17     16.02 o 
   1   7  14       11.37        6.24     12.74 o 
  -3   8  14       27.26       33.91     12.77 o 
  -2   8  14       36.53       49.68     13.07 o 
  -1   8  14       15.71       15.80     15.33 o 
   0   8  14       15.75        5.38     15.05 o 
   1   8  14        1.36        2.92     12.68 o 
  -3   9  14        2.86       -3.87     12.01 o 
  -2   9  14       56.78       40.57     18.50 o 
  -1   9  14       90.89      102.81     18.69 o 
   0   9  14        8.44       11.55     15.44 o 
  -1  10  14      129.06      144.52     20.53 o 
  -3   0  15        4.53      -13.22     18.31 o 
  -1   0  15      200.34      212.87     29.47 o 
   1   0  15        1.14       12.61      9.32 o 
  -4   1  15        4.91       17.49     15.09 o 
  -3   1  15       10.00       18.12     14.09 o 
  -2   1  15        9.11        2.50     13.29 o 
  -1   1  15        0.71        4.54     13.56 o 
   0   1  15       34.22       64.10     11.84 o 
   1   1  15      137.81      175.91     12.88 o 
  -4   2  15        2.92       -5.33     14.20 o 
  -3   2  15       12.93       16.48     24.87 o 
  -2   2  15        2.86        3.77     17.38 o 
  -1   2  15        0.00        3.19     13.82 o 
   0   2  15      148.03      182.04     32.98 o 
   1   2  15       24.16       22.84     11.32 o 
  -3   3  15       43.46       60.07     24.28 o 
  -2   3  15       15.21       15.40     14.05 o 
  -1   3  15        6.44       -1.60     11.54 o 
   0   3  15       31.64       22.05     11.07 o 
   1   3  15       28.11       28.17     19.67 o 
  -3   4  15       17.02       29.15     15.13 o 
  -2   4  15        7.35       21.45     14.66 o 
  -1   4  15       14.99       14.62     12.08 o 
   0   4  15       17.49       13.43     10.85 o 
   1   4  15        2.36      -12.82     12.15 o 
  -3   5  15        6.31       -3.80     14.09 o 
  -2   5  15        1.63      -13.51     11.22 o 
  -1   5  15        2.14       -4.77     11.77 o 
   0   5  15        2.97       -3.60     10.80 o 
  -2   6  15        5.86       -3.21     11.97 o 
  -1   6  15       11.39        7.98     18.89 o 
   0   6  15        0.11      -17.81     12.67 o 
                                                 
